# Supplementary material for: Auxin promotes robust founder cell specification during Arabidopsis lateral root initiation
Source: Genetics. 2026 May 11;233(3):iyag120. doi: 10.1093/genetics/iyag120 (PMC13334086; doi:10.1093/genetics/iyag120)
Supplement: iyag120_Supplementary_Data [file iyag120_supplementary_data.zip]

Archive with 3 entries (3 files):
- File_S1_GENETICS-2026-309254.docx
- File_S2_GENETICS-2026-309254.xlsx
- File_S3_GENETICS-2026-309254.xlsx
