# Supplementary material for: Auxin promotes robust founder cell specification during Arabidopsis lateral root initiation
Source: Genetics. 2026 May 11;233(3):iyag120. doi: 10.1093/genetics/iyag120 (PMC13334086; doi:10.1093/genetics/iyag120)
Supplement: iyag120_Supplementary_Data [file iyag120_supplementary_data.zip › File_S2_GENETICS-2026-309254.xlsx]

## Sheet: LR level
reporter construct	replicate number	sequential replicate	auxinole concentration (uM)	seedling number	seedling number (sequential)	seedling length (cm)	number of LRs on seedling	LR density (LRs/cm)	LR number (image file)	LR stage	number of cells	LR width (um)
pGATA23mScarlet	3.3	1.1	0	1	1	3.54	34			3
pGATA23mScarlet	3.3	1.1	0	1	1	3.54	34			3
pGATA23mScarlet	3.3	1.1	0	1	1	3.54	34			4
pGATA23mScarlet	3.3	1.1	0	1	1	3.54	34			4
pGATA23mScarlet	3.3	1.1	0	1	1	3.54	34			4
pGATA23mScarlet	3.3	1.1	0	1	1	3.54	34			5
pGATA23mScarlet	3.3	1.1	0	1	1	3.54	34			7
pGATA23mScarlet	3.3	1.1	0	1	1	3.54	34			7
pGATA23mScarlet	3.3	1.1	0	1	1	3.54	34			100
pGATA23mScarlet	3.3	1.1	0	1	1	3.54	34			100
pGATA23mScarlet	3.3	1.1	0	1	1	3.54	34			100
pGATA23mScarlet	3.3	1.1	0	1	1	3.54	34			100
pGATA23mScarlet	3.3	1.1	0	1	1	3.54	34			100
pGATA23mScarlet	3.3	1.1	0	1	1	3.54	34			100
pGATA23mScarlet	3.3	1.1	0	1	1	3.54	34			100
pGATA23mScarlet	3.3	1.1	0	1	1	3.54	34			100
pGATA23mScarlet	3.3	1.1	0	1	1	3.54	34			100
pGATA23mScarlet	3.3	1.1	0	1	1	3.54	34			100
pGATA23mScarlet	3.3	1.1	0	1	1	3.54	34			100
pGATA23mScarlet	3.3	1.1	0	1	1	3.54	34			100
pGATA23mScarlet	3.3	1.1	0	1	1	3.54	34		1	2	5
pGATA23mScarlet	3.3	1.1	0	1	1	3.54	34		3	2	6
pGATA23mScarlet	3.3	1.1	0	1	1	3.54	34		5	2	6
pGATA23mScarlet	3.3	1.1	0	1	1	3.54	34		7	2	5
pGATA23mScarlet	3.3	1.1	0	1	1	3.54	34		9	2	6
pGATA23mScarlet	3.3	1.1	0	1	1	3.54	34		11	1	4
pGATA23mScarlet	3.3	1.1	0	1	1	3.54	34		13	1	4
pGATA23mScarlet	3.3	1.1	0	1	1	3.54	34		15	2	5
pGATA23mScarlet	3.3	1.1	0	1	1	3.54	34		17	2	6
pGATA23mScarlet	3.3	1.1	0	1	1	3.54	34		19	1	7
pGATA23mScarlet	3.3	1.1	0	1	1	3.54	34		21	1	6
pGATA23mScarlet	3.3	1.1	0	1	1	3.54	34		23	1	4
pGATA23mScarlet	3.3	1.1	0	1	1	3.54	34		25	1	2
pGATA23mScarlet	3.3	1.1	0	1	1	3.54	34		27	1	3
pGATA23mScarlet	3.3	1.1	0	2	2	3.162	33			3
pGATA23mScarlet	3.3	1.1	0	2	2	3.162	33			3
pGATA23mScarlet	3.3	1.1	0	2	2	3.162	33			3
pGATA23mScarlet	3.3	1.1	0	2	2	3.162	33			3
pGATA23mScarlet	3.3	1.1	0	2	2	3.162	33			3
pGATA23mScarlet	3.3	1.1	0	2	2	3.162	33			5
pGATA23mScarlet	3.3	1.1	0	2	2	3.162	33			5
pGATA23mScarlet	3.3	1.1	0	2	2	3.162	33			6
pGATA23mScarlet	3.3	1.1	0	2	2	3.162	33			7
pGATA23mScarlet	3.3	1.1	0	2	2	3.162	33			7
pGATA23mScarlet	3.3	1.1	0	2	2	3.162	33			7
pGATA23mScarlet	3.3	1.1	0	2	2	3.162	33			100
pGATA23mScarlet	3.3	1.1	0	2	2	3.162	33			100
pGATA23mScarlet	3.3	1.1	0	2	2	3.162	33			100
pGATA23mScarlet	3.3	1.1	0	2	2	3.162	33			100
pGATA23mScarlet	3.3	1.1	0	2	2	3.162	33			100
pGATA23mScarlet	3.3	1.1	0	2	2	3.162	33			100
pGATA23mScarlet	3.3	1.1	0	2	2	3.162	33			100
pGATA23mScarlet	3.3	1.1	0	2	2	3.162	33			100
pGATA23mScarlet	3.3	1.1	0	2	2	3.162	33		30	1	3
pGATA23mScarlet	3.3	1.1	0	2	2	3.162	33		32	1	4
pGATA23mScarlet	3.3	1.1	0	2	2	3.162	33		34	2	4
pGATA23mScarlet	3.3	1.1	0	2	2	3.162	33		36	1	5
pGATA23mScarlet	3.3	1.1	0	2	2	3.162	33		38	2	4
pGATA23mScarlet	3.3	1.1	0	2	2	3.162	33		40	2	5
pGATA23mScarlet	3.3	1.1	0	2	2	3.162	33		42	1	5
pGATA23mScarlet	3.3	1.1	0	2	2	3.162	33		44	1	4
pGATA23mScarlet	3.3	1.1	0	2	2	3.162	33		46	3
pGATA23mScarlet	3.3	1.1	0	2	2	3.162	33		48	1	6
pGATA23mScarlet	3.3	1.1	0	2	2	3.162	33		50	3
pGATA23mScarlet	3.3	1.1	0	2	2	3.162	33		52	2	8
pGATA23mScarlet	3.3	1.1	0	2	2	3.162	33		54	3
pGATA23mScarlet	3.3	1.1	0	2	2	3.162	33		56	2	6
pGATA23mScarlet	3.3	1.1	0	3	3	3.003	30			3
pGATA23mScarlet	3.3	1.1	0	3	3	3.003	30			3
pGATA23mScarlet	3.3	1.1	0	3	3	3.003	30			3
pGATA23mScarlet	3.3	1.1	0	3	3	3.003	30			4
pGATA23mScarlet	3.3	1.1	0	3	3	3.003	30			5
pGATA23mScarlet	3.3	1.1	0	3	3	3.003	30			6
pGATA23mScarlet	3.3	1.1	0	3	3	3.003	30			7
pGATA23mScarlet	3.3	1.1	0	3	3	3.003	30			100
pGATA23mScarlet	3.3	1.1	0	3	3	3.003	30			100
pGATA23mScarlet	3.3	1.1	0	3	3	3.003	30			100
pGATA23mScarlet	3.3	1.1	0	3	3	3.003	30			100
pGATA23mScarlet	3.3	1.1	0	3	3	3.003	30			100
pGATA23mScarlet	3.3	1.1	0	3	3	3.003	30			100
pGATA23mScarlet	3.3	1.1	0	3	3	3.003	30			100
pGATA23mScarlet	3.3	1.1	0	3	3	3.003	30			100
pGATA23mScarlet	3.3	1.1	0	3	3	3.003	30			100
pGATA23mScarlet	3.3	1.1	0	3	3	3.003	30			100
pGATA23mScarlet	3.3	1.1	0	3	3	3.003	30			100
pGATA23mScarlet	3.3	1.1	0	3	3	3.003	30			100
pGATA23mScarlet	3.3	1.1	0	3	3	3.003	30		59	3
pGATA23mScarlet	3.3	1.1	0	3	3	3.003	30		61	1	4
pGATA23mScarlet	3.3	1.1	0	3	3	3.003	30		63	2	5
pGATA23mScarlet	3.3	1.1	0	3	3	3.003	30		65	1	6
pGATA23mScarlet	3.3	1.1	0	3	3	3.003	30		67	2	6
pGATA23mScarlet	3.3	1.1	0	3	3	3.003	30		69	2	5
pGATA23mScarlet	3.3	1.1	0	3	3	3.003	30		71	3
pGATA23mScarlet	3.3	1.1	0	3	3	3.003	30		73	2	8
pGATA23mScarlet	3.3	1.1	0	3	3	3.003	30		75	1	5
pGATA23mScarlet	3.3	1.1	0	3	3	3.003	30		77	1	3
pGATA23mScarlet	3.3	1.1	0	3	3	3.003	30		79	1	4
pGATA23mScarlet	3.3	1.1	0	4	4	3.238	32			3
pGATA23mScarlet	3.3	1.1	0	4	4	3.238	32			3
pGATA23mScarlet	3.3	1.1	0	4	4	3.238	32			3
pGATA23mScarlet	3.3	1.1	0	4	4	3.238	32			3
pGATA23mScarlet	3.3	1.1	0	4	4	3.238	32			4
pGATA23mScarlet	3.3	1.1	0	4	4	3.238	32			4
pGATA23mScarlet	3.3	1.1	0	4	4	3.238	32			4
pGATA23mScarlet	3.3	1.1	0	4	4	3.238	32			4
pGATA23mScarlet	3.3	1.1	0	4	4	3.238	32			5
pGATA23mScarlet	3.3	1.1	0	4	4	3.238	32			5
pGATA23mScarlet	3.3	1.1	0	4	4	3.238	32			5
pGATA23mScarlet	3.3	1.1	0	4	4	3.238	32			6
pGATA23mScarlet	3.3	1.1	0	4	4	3.238	32			7
pGATA23mScarlet	3.3	1.1	0	4	4	3.238	32			7
pGATA23mScarlet	3.3	1.1	0	4	4	3.238	32			7
pGATA23mScarlet	3.3	1.1	0	4	4	3.238	32			100
pGATA23mScarlet	3.3	1.1	0	4	4	3.238	32			100
pGATA23mScarlet	3.3	1.1	0	4	4	3.238	32			100
pGATA23mScarlet	3.3	1.1	0	4	4	3.238	32			100
pGATA23mScarlet	3.3	1.1	0	4	4	3.238	32			100
pGATA23mScarlet	3.3	1.1	0	4	4	3.238	32			100
pGATA23mScarlet	3.3	1.1	0	4	4	3.238	32			100
pGATA23mScarlet	3.3	1.1	0	4	4	3.238	32			100
pGATA23mScarlet	3.3	1.1	0	4	4	3.238	32			100
pGATA23mScarlet	3.3	1.1	0	4	4	3.238	32		82	3
pGATA23mScarlet	3.3	1.1	0	4	4	3.238	32		84	1	6
pGATA23mScarlet	3.3	1.1	0	4	4	3.238	32		86	2	5
pGATA23mScarlet	3.3	1.1	0	4	4	3.238	32		88	1	5
pGATA23mScarlet	3.3	1.1	0	4	4	3.238	32		90	1	5
pGATA23mScarlet	3.3	1.1	0	4	4	3.238	32		92	2	6
pGATA23mScarlet	3.3	1.1	0	4	4	3.238	32		94	2	8
pGATA23mScarlet	3.3	1.1	0	4	4	3.238	32		96	1	4
pGATA23mScarlet	3.3	1.1	0	5	5	3.547	31			3
pGATA23mScarlet	3.3	1.1	0	5	5	3.547	31			3
pGATA23mScarlet	3.3	1.1	0	5	5	3.547	31			3
pGATA23mScarlet	3.3	1.1	0	5	5	3.547	31			3
pGATA23mScarlet	3.3	1.1	0	5	5	3.547	31			4
pGATA23mScarlet	3.3	1.1	0	5	5	3.547	31			4
pGATA23mScarlet	3.3	1.1	0	5	5	3.547	31			5
pGATA23mScarlet	3.3	1.1	0	5	5	3.547	31			6
pGATA23mScarlet	3.3	1.1	0	5	5	3.547	31			6
pGATA23mScarlet	3.3	1.1	0	5	5	3.547	31			100
pGATA23mScarlet	3.3	1.1	0	5	5	3.547	31			100
pGATA23mScarlet	3.3	1.1	0	5	5	3.547	31			100
pGATA23mScarlet	3.3	1.1	0	5	5	3.547	31			100
pGATA23mScarlet	3.3	1.1	0	5	5	3.547	31			100
pGATA23mScarlet	3.3	1.1	0	5	5	3.547	31			100
pGATA23mScarlet	3.3	1.1	0	5	5	3.547	31			100
pGATA23mScarlet	3.3	1.1	0	5	5	3.547	31			100
pGATA23mScarlet	3.3	1.1	0	5	5	3.547	31			100
pGATA23mScarlet	3.3	1.1	0	5	5	3.547	31			100
pGATA23mScarlet	3.3	1.1	0	5	5	3.547	31			100
pGATA23mScarlet	3.3	1.1	0	5	5	3.547	31			100
pGATA23mScarlet	3.3	1.1	0	5	5	3.547	31		99	1	4
pGATA23mScarlet	3.3	1.1	0	5	5	3.547	31		101	1	4
pGATA23mScarlet	3.3	1.1	0	5	5	3.547	31		103	1	5
pGATA23mScarlet	3.3	1.1	0	5	5	3.547	31		105	1	3
pGATA23mScarlet	3.3	1.1	0	5	5	3.547	31		107	2	7
pGATA23mScarlet	3.3	1.1	0	5	5	3.547	31		109	2	6
pGATA23mScarlet	3.3	1.1	0	5	5	3.547	31		111	1	5
pGATA23mScarlet	3.3	1.1	0	5	5	3.547	31		113	2	5
pGATA23mScarlet	3.3	1.1	0	5	5	3.547	31		115	2	5
pGATA23mScarlet	3.3	1.1	0	5	5	3.547	31		117	2	3
pGATA23mScarlet	3.3	1.1	0	6	6	2.927	29			3
pGATA23mScarlet	3.3	1.1	0	6	6	2.927	29			3
pGATA23mScarlet	3.3	1.1	0	6	6	2.927	29			3
pGATA23mScarlet	3.3	1.1	0	6	6	2.927	29			3
pGATA23mScarlet	3.3	1.1	0	6	6	2.927	29			3
pGATA23mScarlet	3.3	1.1	0	6	6	2.927	29			4
pGATA23mScarlet	3.3	1.1	0	6	6	2.927	29			4
pGATA23mScarlet	3.3	1.1	0	6	6	2.927	29			5
pGATA23mScarlet	3.3	1.1	0	6	6	2.927	29			6
pGATA23mScarlet	3.3	1.1	0	6	6	2.927	29			7
pGATA23mScarlet	3.3	1.1	0	6	6	2.927	29			100
pGATA23mScarlet	3.3	1.1	0	6	6	2.927	29			100
pGATA23mScarlet	3.3	1.1	0	6	6	2.927	29			100
pGATA23mScarlet	3.3	1.1	0	6	6	2.927	29			100
pGATA23mScarlet	3.3	1.1	0	6	6	2.927	29			100
pGATA23mScarlet	3.3	1.1	0	6	6	2.927	29			100
pGATA23mScarlet	3.3	1.1	0	6	6	2.927	29			100
pGATA23mScarlet	3.3	1.1	0	6	6	2.927	29			100
pGATA23mScarlet	3.3	1.1	0	6	6	2.927	29		120	2	5
pGATA23mScarlet	3.3	1.1	0	6	6	2.927	29		122	1	3
pGATA23mScarlet	3.3	1.1	0	6	6	2.927	29		124	1	5
pGATA23mScarlet	3.3	1.1	0	6	6	2.927	29		126	1	4
pGATA23mScarlet	3.3	1.1	0	6	6	2.927	29		128	1	5
pGATA23mScarlet	3.3	1.1	0	6	6	2.927	29		130	2	7
pGATA23mScarlet	3.3	1.1	0	6	6	2.927	29		133	1	4
pGATA23mScarlet	3.3	1.1	0	6	6	2.927	29		135	2	5
pGATA23mScarlet	3.3	1.1	0	6	6	2.927	29		137	1	4
pGATA23mScarlet	3.3	1.1	0	6	6	2.927	29		139	2	6
pGATA23mScarlet	3.3	1.1	0	6	6	2.927	29		141	1	2
pGATA23mScarlet	3.3	1.1	0	10	7	3.231	28			3
pGATA23mScarlet	3.3	1.1	0	10	7	3.231	28			4
pGATA23mScarlet	3.3	1.1	0	10	7	3.231	28			4
pGATA23mScarlet	3.3	1.1	0	10	7	3.231	28			4
pGATA23mScarlet	3.3	1.1	0	10	7	3.231	28			5
pGATA23mScarlet	3.3	1.1	0	10	7	3.231	28			5
pGATA23mScarlet	3.3	1.1	0	10	7	3.231	28			7
pGATA23mScarlet	3.3	1.1	0	10	7	3.231	28			7
pGATA23mScarlet	3.3	1.1	0	10	7	3.231	28			100
pGATA23mScarlet	3.3	1.1	0	10	7	3.231	28			100
pGATA23mScarlet	3.3	1.1	0	10	7	3.231	28			100
pGATA23mScarlet	3.3	1.1	0	10	7	3.231	28			100
pGATA23mScarlet	3.3	1.1	0	10	7	3.231	28			100
pGATA23mScarlet	3.3	1.1	0	10	7	3.231	28			100
pGATA23mScarlet	3.3	1.1	0	10	7	3.231	28			100
pGATA23mScarlet	3.3	1.1	0	10	7	3.231	28			100
pGATA23mScarlet	3.3	1.1	0	10	7	3.231	28		144	1	3
pGATA23mScarlet	3.3	1.1	0	10	7	3.231	28		146	2	5
pGATA23mScarlet	3.3	1.1	0	10	7	3.231	28		148	2	5
pGATA23mScarlet	3.3	1.1	0	10	7	3.231	28		150	1	5
pGATA23mScarlet	3.3	1.1	0	10	7	3.231	28		152	2	4
pGATA23mScarlet	3.3	1.1	0	10	7	3.231	28		154	3
pGATA23mScarlet	3.3	1.1	0	10	7	3.231	28		156	1	3
pGATA23mScarlet	3.3	1.1	0	10	7	3.231	28		158	1	4
pGATA23mScarlet	3.3	1.1	0	10	7	3.231	28		160	1	6
pGATA23mScarlet	3.3	1.1	0	10	7	3.231	28		162	2	5
pGATA23mScarlet	3.3	1.1	0	10	7	3.231	28		164	1	3
pGATA23mScarlet	3.3	1.1	0	10	7	3.231	28		166	2	5
pGATA23mScarlet	3.3	1.1	0	11	8	2.733	29			3
pGATA23mScarlet	3.3	1.1	0	11	8	2.733	29			3
pGATA23mScarlet	3.3	1.1	0	11	8	2.733	29			3
pGATA23mScarlet	3.3	1.1	0	11	8	2.733	29			3
pGATA23mScarlet	3.3	1.1	0	11	8	2.733	29			4
pGATA23mScarlet	3.3	1.1	0	11	8	2.733	29			4
pGATA23mScarlet	3.3	1.1	0	11	8	2.733	29			5
pGATA23mScarlet	3.3	1.1	0	11	8	2.733	29			5
pGATA23mScarlet	3.3	1.1	0	11	8	2.733	29			6
pGATA23mScarlet	3.3	1.1	0	11	8	2.733	29			6
pGATA23mScarlet	3.3	1.1	0	11	8	2.733	29			6
pGATA23mScarlet	3.3	1.1	0	11	8	2.733	29			7
pGATA23mScarlet	3.3	1.1	0	11	8	2.733	29			7
pGATA23mScarlet	3.3	1.1	0	11	8	2.733	29			7
pGATA23mScarlet	3.3	1.1	0	11	8	2.733	29			100
pGATA23mScarlet	3.3	1.1	0	11	8	2.733	29			100
pGATA23mScarlet	3.3	1.1	0	11	8	2.733	29			100
pGATA23mScarlet	3.3	1.1	0	11	8	2.733	29			100
pGATA23mScarlet	3.3	1.1	0	11	8	2.733	29			100
pGATA23mScarlet	3.3	1.1	0	11	8	2.733	29			100
pGATA23mScarlet	3.3	1.1	0	11	8	2.733	29		169	1	3
pGATA23mScarlet	3.3	1.1	0	11	8	2.733	29		171	1	4
pGATA23mScarlet	3.3	1.1	0	11	8	2.733	29		173	1	3
pGATA23mScarlet	3.3	1.1	0	11	8	2.733	29		175	1	4
pGATA23mScarlet	3.3	1.1	0	11	8	2.733	29		177	2	5
pGATA23mScarlet	3.3	1.1	0	11	8	2.733	29		179	2	6
pGATA23mScarlet	3.3	1.1	0	11	8	2.733	29		181	2	5
pGATA23mScarlet	3.3	1.1	0	11	8	2.733	29		184	2	5
pGATA23mScarlet	3.3	1.1	0	11	8	2.733	29		186	1	2
pGATA23mScarlet	3.3	1.1	0	12	9	3.211	28			3
pGATA23mScarlet	3.3	1.1	0	12	9	3.211	28			3
pGATA23mScarlet	3.3	1.1	0	12	9	3.211	28			6
pGATA23mScarlet	3.3	1.1	0	12	9	3.211	28			6
pGATA23mScarlet	3.3	1.1	0	12	9	3.211	28			7
pGATA23mScarlet	3.3	1.1	0	12	9	3.211	28			100
pGATA23mScarlet	3.3	1.1	0	12	9	3.211	28			100
pGATA23mScarlet	3.3	1.1	0	12	9	3.211	28			100
pGATA23mScarlet	3.3	1.1	0	12	9	3.211	28			100
pGATA23mScarlet	3.3	1.1	0	12	9	3.211	28			100
pGATA23mScarlet	3.3	1.1	0	12	9	3.211	28			100
pGATA23mScarlet	3.3	1.1	0	12	9	3.211	28			100
pGATA23mScarlet	3.3	1.1	0	12	9	3.211	28			100
pGATA23mScarlet	3.3	1.1	0	12	9	3.211	28			100
pGATA23mScarlet	3.3	1.1	0	12	9	3.211	28		189	2	5
pGATA23mScarlet	3.3	1.1	0	12	9	3.211	28		191	1	3
pGATA23mScarlet	3.3	1.1	0	12	9	3.211	28		193	1	4
pGATA23mScarlet	3.3	1.1	0	12	9	3.211	28		195	1	3
pGATA23mScarlet	3.3	1.1	0	12	9	3.211	28		197	1	5
pGATA23mScarlet	3.3	1.1	0	12	9	3.211	28		199	2	6
pGATA23mScarlet	3.3	1.1	0	12	9	3.211	28		201	1	4
pGATA23mScarlet	3.3	1.1	0	12	9	3.211	28		203	2	7
pGATA23mScarlet	3.3	1.1	0	12	9	3.211	28		205	2	5
pGATA23mScarlet	3.3	1.1	0	12	9	3.211	28		207	1	6
pGATA23mScarlet	3.3	1.1	0	12	9	3.211	28		209	3
pGATA23mScarlet	3.3	1.1	0	12	9	3.211	28		211	2	6
pGATA23mScarlet	3.3	1.1	0	12	9	3.211	28		213	2	4
pGATA23mScarlet	3.3	1.1	0	12	9	3.211	28		215	2	5
pGATA23mScarlet	3.3	1.1	0	13	10	2.72	26			3
pGATA23mScarlet	3.3	1.1	0	13	10	2.72	26			3
pGATA23mScarlet	3.3	1.1	0	13	10	2.72	26			3
pGATA23mScarlet	3.3	1.1	0	13	10	2.72	26			3
pGATA23mScarlet	3.3	1.1	0	13	10	2.72	26			4
pGATA23mScarlet	3.3	1.1	0	13	10	2.72	26			4
pGATA23mScarlet	3.3	1.1	0	13	10	2.72	26			4
pGATA23mScarlet	3.3	1.1	0	13	10	2.72	26			5
pGATA23mScarlet	3.3	1.1	0	13	10	2.72	26			5
pGATA23mScarlet	3.3	1.1	0	13	10	2.72	26			6
pGATA23mScarlet	3.3	1.1	0	13	10	2.72	26			6
pGATA23mScarlet	3.3	1.1	0	13	10	2.72	26			6
pGATA23mScarlet	3.3	1.1	0	13	10	2.72	26			100
pGATA23mScarlet	3.3	1.1	0	13	10	2.72	26			100
pGATA23mScarlet	3.3	1.1	0	13	10	2.72	26			100
pGATA23mScarlet	3.3	1.1	0	13	10	2.72	26			100
pGATA23mScarlet	3.3	1.1	0	13	10	2.72	26			100
pGATA23mScarlet	3.3	1.1	0	13	10	2.72	26			100
pGATA23mScarlet	3.3	1.1	0	13	10	2.72	26			100
pGATA23mScarlet	3.3	1.1	0	13	10	2.72	26		218	1	3
pGATA23mScarlet	3.3	1.1	0	13	10	2.72	26		220	2	5
pGATA23mScarlet	3.3	1.1	0	13	10	2.72	26		222	1	4
pGATA23mScarlet	3.3	1.1	0	13	10	2.72	26		224	2	5
pGATA23mScarlet	3.3	1.1	0	13	10	2.72	26		226	1	6
pGATA23mScarlet	3.3	1.1	0	13	10	2.72	26		228	1	4
pGATA23mScarlet	3.3	1.1	0	13	10	2.72	26		230	1	3
pGATA23mScarlet	3.3	1.1	0.5	1	1	3.198	21			3
pGATA23mScarlet	3.3	1.1	0.5	1	1	3.198	21			3
pGATA23mScarlet	3.3	1.1	0.5	1	1	3.198	21			4
pGATA23mScarlet	3.3	1.1	0.5	1	1	3.198	21			5
pGATA23mScarlet	3.3	1.1	0.5	1	1	3.198	21			6
pGATA23mScarlet	3.3	1.1	0.5	1	1	3.198	21			7
pGATA23mScarlet	3.3	1.1	0.5	1	1	3.198	21			7
pGATA23mScarlet	3.3	1.1	0.5	1	1	3.198	21			100
pGATA23mScarlet	3.3	1.1	0.5	1	1	3.198	21			100
pGATA23mScarlet	3.3	1.1	0.5	1	1	3.198	21			100
pGATA23mScarlet	3.3	1.1	0.5	1	1	3.198	21			100
pGATA23mScarlet	3.3	1.1	0.5	1	1	3.198	21			100
pGATA23mScarlet	3.3	1.1	0.5	1	1	3.198	21			100
pGATA23mScarlet	3.3	1.1	0.5	1	1	3.198	21			100
pGATA23mScarlet	3.3	1.1	0.5	1	1	3.198	21			100
pGATA23mScarlet	3.3	1.1	0.5	1	1	3.198	21		1	2	5
pGATA23mScarlet	3.3	1.1	0.5	1	1	3.198	21		3	2	7
pGATA23mScarlet	3.3	1.1	0.5	1	1	3.198	21		7	1	6
pGATA23mScarlet	3.3	1.1	0.5	1	1	3.198	21		11	2	6
pGATA23mScarlet	3.3	1.1	0.5	1	1	3.198	21		13	2	8
pGATA23mScarlet	3.3	1.1	0.5	1	1	3.198	21		15	1	3
pGATA23mScarlet	3.3	1.1	0.5	4	2	2.295	17			3
pGATA23mScarlet	3.3	1.1	0.5	4	2	2.295	17			5
pGATA23mScarlet	3.3	1.1	0.5	4	2	2.295	17			6
pGATA23mScarlet	3.3	1.1	0.5	4	2	2.295	17			7
pGATA23mScarlet	3.3	1.1	0.5	4	2	2.295	17			100
pGATA23mScarlet	3.3	1.1	0.5	4	2	2.295	17			100
pGATA23mScarlet	3.3	1.1	0.5	4	2	2.295	17			100
pGATA23mScarlet	3.3	1.1	0.5	4	2	2.295	17		18	1	6
pGATA23mScarlet	3.3	1.1	0.5	4	2	2.295	17		20	1	6
pGATA23mScarlet	3.3	1.1	0.5	4	2	2.295	17		22	1	4
pGATA23mScarlet	3.3	1.1	0.5	4	2	2.295	17		24	2	7
pGATA23mScarlet	3.3	1.1	0.5	4	2	2.295	17		26	2	8
pGATA23mScarlet	3.3	1.1	0.5	4	2	2.295	17		28	2	7
pGATA23mScarlet	3.3	1.1	0.5	4	2	2.295	17		30	1	4
pGATA23mScarlet	3.3	1.1	0.5	4	2	2.295	17		32	2	8
pGATA23mScarlet	3.3	1.1	0.5	4	2	2.295	17		34	2	7
pGATA23mScarlet	3.3	1.1	0.5	4	2	2.295	17		36	1	3
pGATA23mScarlet	3.3	1.1	0.5	5	3	3.424	23			3
pGATA23mScarlet	3.3	1.1	0.5	5	3	3.424	23			3
pGATA23mScarlet	3.3	1.1	0.5	5	3	3.424	23			3
pGATA23mScarlet	3.3	1.1	0.5	5	3	3.424	23			4
pGATA23mScarlet	3.3	1.1	0.5	5	3	3.424	23			6
pGATA23mScarlet	3.3	1.1	0.5	5	3	3.424	23			6
pGATA23mScarlet	3.3	1.1	0.5	5	3	3.424	23			7
pGATA23mScarlet	3.3	1.1	0.5	5	3	3.424	23			100
pGATA23mScarlet	3.3	1.1	0.5	5	3	3.424	23			100
pGATA23mScarlet	3.3	1.1	0.5	5	3	3.424	23			100
pGATA23mScarlet	3.3	1.1	0.5	5	3	3.424	23			100
pGATA23mScarlet	3.3	1.1	0.5	5	3	3.424	23			100
pGATA23mScarlet	3.3	1.1	0.5	5	3	3.424	23		39	1	2
pGATA23mScarlet	3.3	1.1	0.5	5	3	3.424	23		41	1	4
pGATA23mScarlet	3.3	1.1	0.5	5	3	3.424	23		43	2	6
pGATA23mScarlet	3.3	1.1	0.5	5	3	3.424	23		45	2	6
pGATA23mScarlet	3.3	1.1	0.5	5	3	3.424	23		47	2	7
pGATA23mScarlet	3.3	1.1	0.5	5	3	3.424	23		49	2	8
pGATA23mScarlet	3.3	1.1	0.5	5	3	3.424	23		51	2	6
pGATA23mScarlet	3.3	1.1	0.5	5	3	3.424	23		53	1	6
pGATA23mScarlet	3.3	1.1	0.5	5	3	3.424	23		55	2	6
pGATA23mScarlet	3.3	1.1	0.5	5	3	3.424	23		57	1	5
pGATA23mScarlet	3.3	1.1	0.5	5	3	3.424	23		59	1	2
pGATA23mScarlet	3.3	1.1	0.5	6	4	2.843	23			3
pGATA23mScarlet	3.3	1.1	0.5	6	4	2.843	23			3
pGATA23mScarlet	3.3	1.1	0.5	6	4	2.843	23			4
pGATA23mScarlet	3.3	1.1	0.5	6	4	2.843	23			4
pGATA23mScarlet	3.3	1.1	0.5	6	4	2.843	23			6
pGATA23mScarlet	3.3	1.1	0.5	6	4	2.843	23			7
pGATA23mScarlet	3.3	1.1	0.5	6	4	2.843	23			7
pGATA23mScarlet	3.3	1.1	0.5	6	4	2.843	23			100
pGATA23mScarlet	3.3	1.1	0.5	6	4	2.843	23			100
pGATA23mScarlet	3.3	1.1	0.5	6	4	2.843	23			100
pGATA23mScarlet	3.3	1.1	0.5	6	4	2.843	23			100
pGATA23mScarlet	3.3	1.1	0.5	6	4	2.843	23			100
pGATA23mScarlet	3.3	1.1	0.5	6	4	2.843	23		62	1	3
pGATA23mScarlet	3.3	1.1	0.5	6	4	2.843	23		64	1	5
pGATA23mScarlet	3.3	1.1	0.5	6	4	2.843	23		66	1	7
pGATA23mScarlet	3.3	1.1	0.5	6	4	2.843	23		70	2	7
pGATA23mScarlet	3.3	1.1	0.5	6	4	2.843	23		72	2	7
pGATA23mScarlet	3.3	1.1	0.5	6	4	2.843	23		74	3
pGATA23mScarlet	3.3	1.1	0.5	6	4	2.843	23		76	2	7
pGATA23mScarlet	3.3	1.1	0.5	6	4	2.843	23		78	1	5
pGATA23mScarlet	3.3	1.1	0.5	6	4	2.843	23		80	2	8
pGATA23mScarlet	3.3	1.1	0.5	6	4	2.843	23		82	1	5
pGATA23mScarlet	3.3	1.1	0.5	6	4	2.843	23		84	1	2
pGATA23mScarlet	3.3	1.1	0.5	7	5	3.019	25			3
pGATA23mScarlet	3.3	1.1	0.5	7	5	3.019	25			3
pGATA23mScarlet	3.3	1.1	0.5	7	5	3.019	25			4
pGATA23mScarlet	3.3	1.1	0.5	7	5	3.019	25			4
pGATA23mScarlet	3.3	1.1	0.5	7	5	3.019	25			4
pGATA23mScarlet	3.3	1.1	0.5	7	5	3.019	25			5
pGATA23mScarlet	3.3	1.1	0.5	7	5	3.019	25			6
pGATA23mScarlet	3.3	1.1	0.5	7	5	3.019	25			6
pGATA23mScarlet	3.3	1.1	0.5	7	5	3.019	25			7
pGATA23mScarlet	3.3	1.1	0.5	7	5	3.019	25			7
pGATA23mScarlet	3.3	1.1	0.5	7	5	3.019	25			7
pGATA23mScarlet	3.3	1.1	0.5	7	5	3.019	25			100
pGATA23mScarlet	3.3	1.1	0.5	7	5	3.019	25			100
pGATA23mScarlet	3.3	1.1	0.5	7	5	3.019	25			100
pGATA23mScarlet	3.3	1.1	0.5	7	5	3.019	25			100
pGATA23mScarlet	3.3	1.1	0.5	7	5	3.019	25			100
pGATA23mScarlet	3.3	1.1	0.5	7	5	3.019	25			100
pGATA23mScarlet	3.3	1.1	0.5	7	5	3.019	25		87	2	4
pGATA23mScarlet	3.3	1.1	0.5	7	5	3.019	25		89	1	4
pGATA23mScarlet	3.3	1.1	0.5	7	5	3.019	25		91	1	8
pGATA23mScarlet	3.3	1.1	0.5	7	5	3.019	25		97	1	6
pGATA23mScarlet	3.3	1.1	0.5	7	5	3.019	25		99	2	5
pGATA23mScarlet	3.3	1.1	0.5	7	5	3.019	25		103	1	7
pGATA23mScarlet	3.3	1.1	0.5	7	5	3.019	25		105	2	10
pGATA23mScarlet	3.3	1.1	0.5	7	5	3.019	25		107	1	6
pGATA23mScarlet	3.3	1.1	0.5	9	6	2.82	26			3
pGATA23mScarlet	3.3	1.1	0.5	9	6	2.82	26			3
pGATA23mScarlet	3.3	1.1	0.5	9	6	2.82	26			3
pGATA23mScarlet	3.3	1.1	0.5	9	6	2.82	26			4
pGATA23mScarlet	3.3	1.1	0.5	9	6	2.82	26			4
pGATA23mScarlet	3.3	1.1	0.5	9	6	2.82	26			5
pGATA23mScarlet	3.3	1.1	0.5	9	6	2.82	26			5
pGATA23mScarlet	3.3	1.1	0.5	9	6	2.82	26			5
pGATA23mScarlet	3.3	1.1	0.5	9	6	2.82	26			6
pGATA23mScarlet	3.3	1.1	0.5	9	6	2.82	26			7
pGATA23mScarlet	3.3	1.1	0.5	9	6	2.82	26			7
pGATA23mScarlet	3.3	1.1	0.5	9	6	2.82	26			100
pGATA23mScarlet	3.3	1.1	0.5	9	6	2.82	26			100
pGATA23mScarlet	3.3	1.1	0.5	9	6	2.82	26			100
pGATA23mScarlet	3.3	1.1	0.5	9	6	2.82	26			100
pGATA23mScarlet	3.3	1.1	0.5	9	6	2.82	26			100
pGATA23mScarlet	3.3	1.1	0.5	9	6	2.82	26		110	2	6
pGATA23mScarlet	3.3	1.1	0.5	9	6	2.82	26		112	1	8
pGATA23mScarlet	3.3	1.1	0.5	9	6	2.82	26		114	2	5
pGATA23mScarlet	3.3	1.1	0.5	9	6	2.82	26		116	2	6
pGATA23mScarlet	3.3	1.1	0.5	9	6	2.82	26		120	1	5
pGATA23mScarlet	3.3	1.1	0.5	9	6	2.82	26		124	1	10
pGATA23mScarlet	3.3	1.1	0.5	9	6	2.82	26		126	1	9
pGATA23mScarlet	3.3	1.1	0.5	9	6	2.82	26		128	2	4
pGATA23mScarlet	3.3	1.1	0.5	9	6	2.82	26		130	1	2
pGATA23mScarlet	3.3	1.1	0.5	9	6	2.82	26		132	2	9
pGATA23mScarlet	3.3	1.1	0.5	10	7	2.555	26			3
pGATA23mScarlet	3.3	1.1	0.5	10	7	2.555	26			3
pGATA23mScarlet	3.3	1.1	0.5	10	7	2.555	26			4
pGATA23mScarlet	3.3	1.1	0.5	10	7	2.555	26			4
pGATA23mScarlet	3.3	1.1	0.5	10	7	2.555	26			4
pGATA23mScarlet	3.3	1.1	0.5	10	7	2.555	26			5
pGATA23mScarlet	3.3	1.1	0.5	10	7	2.555	26			6
pGATA23mScarlet	3.3	1.1	0.5	10	7	2.555	26			6
pGATA23mScarlet	3.3	1.1	0.5	10	7	2.555	26			6
pGATA23mScarlet	3.3	1.1	0.5	10	7	2.555	26			7
pGATA23mScarlet	3.3	1.1	0.5	10	7	2.555	26			100
pGATA23mScarlet	3.3	1.1	0.5	10	7	2.555	26			100
pGATA23mScarlet	3.3	1.1	0.5	10	7	2.555	26			100
pGATA23mScarlet	3.3	1.1	0.5	10	7	2.555	26			100
pGATA23mScarlet	3.3	1.1	0.5	10	7	2.555	26			100
pGATA23mScarlet	3.3	1.1	0.5	10	7	2.555	26		134	1	8
pGATA23mScarlet	3.3	1.1	0.5	10	7	2.555	26		138	1	3
pGATA23mScarlet	3.3	1.1	0.5	10	7	2.555	26		140	1	6
pGATA23mScarlet	3.3	1.1	0.5	10	7	2.555	26		142	2	7
pGATA23mScarlet	3.3	1.1	0.5	10	7	2.555	26		144	1	6
pGATA23mScarlet	3.3	1.1	0.5	10	7	2.555	26		146	2	7
pGATA23mScarlet	3.3	1.1	0.5	10	7	2.555	26		156	1	9
pGATA23mScarlet	3.3	1.1	0.5	10	7	2.555	26		158	2	8
pGATA23mScarlet	3.3	1.1	0.5	10	7	2.555	26		160	2	7
pGATA23mScarlet	3.3	1.1	0.5	10	7	2.555	26		162	2	4
pGATA23mScarlet	3.3	1.1	0.5	10	7	2.555	26		164	1	5
pGATA23mScarlet	3.3	1.1	0.5	12	8	3.404	24			3
pGATA23mScarlet	3.3	1.1	0.5	12	8	3.404	24			4
pGATA23mScarlet	3.3	1.1	0.5	12	8	3.404	24			4
pGATA23mScarlet	3.3	1.1	0.5	12	8	3.404	24			4
pGATA23mScarlet	3.3	1.1	0.5	12	8	3.404	24			5
pGATA23mScarlet	3.3	1.1	0.5	12	8	3.404	24			5
pGATA23mScarlet	3.3	1.1	0.5	12	8	3.404	24			5
pGATA23mScarlet	3.3	1.1	0.5	12	8	3.404	24			6
pGATA23mScarlet	3.3	1.1	0.5	12	8	3.404	24			7
pGATA23mScarlet	3.3	1.1	0.5	12	8	3.404	24			100
pGATA23mScarlet	3.3	1.1	0.5	12	8	3.404	24			100
pGATA23mScarlet	3.3	1.1	0.5	12	8	3.404	24			100
pGATA23mScarlet	3.3	1.1	0.5	12	8	3.404	24			100
pGATA23mScarlet	3.3	1.1	0.5	12	8	3.404	24			100
pGATA23mScarlet	3.3	1.1	0.5	12	8	3.404	24			100
pGATA23mScarlet	3.3	1.1	0.5	12	8	3.404	24			100
pGATA23mScarlet	3.3	1.1	0.5	12	8	3.404	24		171	2	6
pGATA23mScarlet	3.3	1.1	0.5	12	8	3.404	24		173	1	8
pGATA23mScarlet	3.3	1.1	0.5	12	8	3.404	24		175	1	6
pGATA23mScarlet	3.3	1.1	0.5	12	8	3.404	24		177	2	11
pGATA23mScarlet	3.3	1.1	0.5	12	8	3.404	24		179	1	4
pGATA23mScarlet	3.3	1.1	0.5	12	8	3.404	24		181	2	6
pGATA23mScarlet	3.3	1.1	0.5	12	8	3.404	24		183	1	6
pGATA23mScarlet	3.3	1.1	0.5	12	8	3.404	24		185	1	6
GATA23xIAAslow	1.1	1.1	0	1	1	2.658	14			4
GATA23xIAAslow	1.1	1.1	0	1	1		14			5
GATA23xIAAslow	1.1	1.1	0	1	1		14			100
GATA23xIAAslow	1.1	1.1	0	1	1		14		3	1	3
GATA23xIAAslow	1.1	1.1	0	1	1		14		7	1	6
GATA23xIAAslow	1.1	1.1	0	1	1		14		9	5
GATA23xIAAslow	1.1	1.1	0	1	1		14		11	1	4
GATA23xIAAslow	1.1	1.1	0	1	1		14		13	1	2
GATA23xIAAslow	1.1	1.1	0	1	1		14		15	1	9
GATA23xIAAslow	1.1	1.1	0	1	1		14		17	1	10
GATA23xIAAslow	1.1	1.1	0	1	1		14		19	2	7
GATA23xIAAslow	1.1	1.1	0	1	1		14		21	1	5
GATA23xIAAslow	1.1	1.1	0	1	1		14		23	1	2
GATA23xIAAslow	1.1	1.1	0	1	1		14		27	1	3
GATA23xIAAslow	1.1	1.1	0	2	2	3.34	25			3
GATA23xIAAslow	1.1	1.1	0	2	2		25		34	1	6
GATA23xIAAslow	1.1	1.1	0	2	2		25		36	1	5
GATA23xIAAslow	1.1	1.1	0	2	2		25		38	1	4
GATA23xIAAslow	1.1	1.1	0	2	2		25		44	1	6
GATA23xIAAslow	1.1	1.1	0	2	2		25		46	2	8
GATA23xIAAslow	1.1	1.1	0	2	2		25		48	1	5
GATA23xIAAslow	1.1	1.1	0	2	2		25		50	1	7
GATA23xIAAslow	1.1	1.1	0	2	2		25		52	1	6
GATA23xIAAslow	1.1	1.1	0	2	2		25		58	2	5
GATA23xIAAslow	1.1	1.1	0	2	2		25		60	1	8
GATA23xIAAslow	1.1	1.1	0	2	2		25		62	1	6
GATA23xIAAslow	1.1	1.1	0	2	2		25		66	2	4
GATA23xIAAslow	1.1	1.1	0	2	2		25		68	2	8
GATA23xIAAslow	1.1	1.1	0	2	2		25		70	2	7
GATA23xIAAslow	1.1	1.1	0	2	2		25		72	1	5
GATA23xIAAslow	1.1	1.1	0	2	2		25		74	2	5
GATA23xIAAslow	1.1	1.1	0	2	2		25		76	1	4
GATA23xIAAslow	1.1	1.1	0	2	2		25		78	1	4
GATA23xIAAslow	1.1	1.1	0	2	2		25		80	1	9
GATA23xIAAslow	1.1	1.1	0	2	2		25		82	2	8
GATA23xIAAslow	1.1	1.1	0	2	2		25		84	1	4
GATA23xIAAslow	1.1	1.1	0	2	2		25		86	2	6
GATA23xIAAslow	1.1	1.1	0	2	2		25		88	2	8
GATA23xIAAslow	1.1	1.1	0	2	2		25		94	2	4
GATA23xIAAslow	1.1	1.1	0	3	3	3.365	10			3
GATA23xIAAslow	1.1	1.1	0	3	3		10		105	1	4
GATA23xIAAslow	1.1	1.1	0	3	3		10		107	1	4
GATA23xIAAslow	1.1	1.1	0	3	3		10		109	1	6
GATA23xIAAslow	1.1	1.1	0	3	3		10		111	1	5
GATA23xIAAslow	1.1	1.1	0	3	3		10		113	1	4
GATA23xIAAslow	1.1	1.1	0	3	3		10		115	2	8
GATA23xIAAslow	1.1	1.1	0	3	3		10		117	1	2
GATA23xIAAslow	1.1	1.1	0	3	3		10		119	1	3
GATA23xIAAslow	1.1	1.1	0	3	3		10		123	1	3
GATA23xIAAslow	1.1	1.1	0	4	4	2.882	40			3
GATA23xIAAslow	1.1	1.1	0	4	4		40			3
GATA23xIAAslow	1.1	1.1	0	4	4		40			3
GATA23xIAAslow	1.1	1.1	0	4	4		40			3
GATA23xIAAslow	1.1	1.1	0	4	4		40			3
GATA23xIAAslow	1.1	1.1	0	4	4		40			3
GATA23xIAAslow	1.1	1.1	0	4	4		40			4
GATA23xIAAslow	1.1	1.1	0	4	4		40			4
GATA23xIAAslow	1.1	1.1	0	4	4		40			4
GATA23xIAAslow	1.1	1.1	0	4	4		40			4
GATA23xIAAslow	1.1	1.1	0	4	4		40			5
GATA23xIAAslow	1.1	1.1	0	4	4		40			5
GATA23xIAAslow	1.1	1.1	0	4	4		40			5
GATA23xIAAslow	1.1	1.1	0	4	4		40			5
GATA23xIAAslow	1.1	1.1	0	4	4		40			6
GATA23xIAAslow	1.1	1.1	0	4	4		40			6
GATA23xIAAslow	1.1	1.1	0	4	4		40			7
GATA23xIAAslow	1.1	1.1	0	4	4		40			100
GATA23xIAAslow	1.1	1.1	0	4	4		40			100
GATA23xIAAslow	1.1	1.1	0	4	4		40			100
GATA23xIAAslow	1.1	1.1	0	4	4		40		132	1	6
GATA23xIAAslow	1.1	1.1	0	4	4		40		136	2	7
GATA23xIAAslow	1.1	1.1	0	4	4		40		138	1	3
GATA23xIAAslow	1.1	1.1	0	4	4		40		140	2	5
GATA23xIAAslow	1.1	1.1	0	4	4		40		142	2	6
GATA23xIAAslow	1.1	1.1	0	4	4		40		144	1	5
GATA23xIAAslow	1.1	1.1	0	4	4		40		146	2	8
GATA23xIAAslow	1.1	1.1	0	4	4		40		148	1	6
GATA23xIAAslow	1.1	1.1	0	4	4		40		150	1	5
GATA23xIAAslow	1.1	1.1	0	4	4		40		152	2	8
GATA23xIAAslow	1.1	1.1	0	4	4		40		154	2	5
GATA23xIAAslow	1.1	1.1	0	4	4		40		156	1	4
GATA23xIAAslow	1.1	1.1	0	4	4		40		158	1	3
GATA23xIAAslow	1.1	1.1	0	4	4		40		160	2	7
GATA23xIAAslow	1.1	1.1	0	4	4		40		162	2	9
GATA23xIAAslow	1.1	1.1	0	4	4		40		164	2	9
GATA23xIAAslow	1.1	1.1	0	4	4		40		166	1	6
GATA23xIAAslow	1.1	1.1	0	4	4		40		168	1	4
GATA23xIAAslow	1.1	1.1	0	4	4		40		170	2	8
GATA23xIAAslow	1.1	1.1	0	4	4		40		172	2	10
GATA23xIAAslow	1.1	1.1	0	5	5	2.724	33			3
GATA23xIAAslow	1.1	1.1	0	5	5		33			3
GATA23xIAAslow	1.1	1.1	0	5	5		33			3
GATA23xIAAslow	1.1	1.1	0	5	5		33			3
GATA23xIAAslow	1.1	1.1	0	5	5		33			4
GATA23xIAAslow	1.1	1.1	0	5	5		33			4
GATA23xIAAslow	1.1	1.1	0	5	5		33			5
GATA23xIAAslow	1.1	1.1	0	5	5		33			5
GATA23xIAAslow	1.1	1.1	0	5	5		33			5
GATA23xIAAslow	1.1	1.1	0	5	5		33			6
GATA23xIAAslow	1.1	1.1	0	5	5		33			6
GATA23xIAAslow	1.1	1.1	0	5	5		33			7
GATA23xIAAslow	1.1	1.1	0	5	5		33			100
GATA23xIAAslow	1.1	1.1	0	5	5		33			100
GATA23xIAAslow	1.1	1.1	0	5	5		33		177	1	3
GATA23xIAAslow	1.1	1.1	0	5	5		33		179	2	5
GATA23xIAAslow	1.1	1.1	0	5	5		33		181	1	3
GATA23xIAAslow	1.1	1.1	0	5	5		33		183	1	2
GATA23xIAAslow	1.1	1.1	0	5	5		33		185	1	5
GATA23xIAAslow	1.1	1.1	0	5	5		33		187	1	4
GATA23xIAAslow	1.1	1.1	0	5	5		33		189	2	4
GATA23xIAAslow	1.1	1.1	0	5	5		33		191	2	5
GATA23xIAAslow	1.1	1.1	0	5	5		33		193	2	9
GATA23xIAAslow	1.1	1.1	0	5	5		33		195	1	4
GATA23xIAAslow	1.1	1.1	0	5	5		33		197	1	2
GATA23xIAAslow	1.1	1.1	0	5	5		33		199	1	4
GATA23xIAAslow	1.1	1.1	0	5	5		33		201	2	5
GATA23xIAAslow	1.1	1.1	0	5	5		33		203	2	6
GATA23xIAAslow	1.1	1.1	0	5	5		33		205	1	5
GATA23xIAAslow	1.1	1.1	0	5	5		33		207	2	9
GATA23xIAAslow	1.1	1.1	0	5	5		33		209	2	7
GATA23xIAAslow	1.1	1.1	0	5	5		33		215	1	10
GATA23xIAAslow	1.1	1.1	0	5	5		33		217	1	3
GATA23xIAAslow	1.1	1.1	0	6	6	2.862	15		220	2	8
GATA23xIAAslow	1.1	1.1	0	6	6		15		222	2	5
GATA23xIAAslow	1.1	1.1	0	6	6		15		224	1	4
GATA23xIAAslow	1.1	1.1	0	6	6		15		226	2	5
GATA23xIAAslow	1.1	1.1	0	6	6		15		228	1	4
GATA23xIAAslow	1.1	1.1	0	6	6		15		232	1	3
GATA23xIAAslow	1.1	1.1	0	6	6		15		234	2	8
GATA23xIAAslow	1.1	1.1	0	6	6		15		236	1	5
GATA23xIAAslow	1.1	1.1	0	6	6		15		240	1	2
GATA23xIAAslow	1.1	1.1	0	6	6		15		242	1	2
GATA23xIAAslow	1.1	1.1	0	6	6		15		244	2	6
GATA23xIAAslow	1.1	1.1	0	6	6		15		246	2	7
GATA23xIAAslow	1.1	1.1	0	6	6		15		248	1	2
GATA23xIAAslow	1.1	1.1	0	6	6		15		250	1	3
GATA23xIAAslow	1.1	1.1	0	6	6		15		252	1	5
GATA23xIAAslow	1.1	1.1	0	7	7	3.145	16			3
GATA23xIAAslow	1.1	1.1	0	7	7		16			100
GATA23xIAAslow	1.1	1.1	0	7	7		16		265	2	6
GATA23xIAAslow	1.1	1.1	0	7	7		16		267	2	5
GATA23xIAAslow	1.1	1.1	0	7	7		16		271	1	7
GATA23xIAAslow	1.1	1.1	0	7	7		16		273	1	6
GATA23xIAAslow	1.1	1.1	0	7	7		16		279	2	7
GATA23xIAAslow	1.1	1.1	0	7	7		16		281	1	5
GATA23xIAAslow	1.1	1.1	0	7	7		16		283	1	7
GATA23xIAAslow	1.1	1.1	0	7	7		16		287	1	7
GATA23xIAAslow	1.1	1.1	0	7	7		16		291	1	4
GATA23xIAAslow	1.1	1.1	0	7	7		16		293	1	2
GATA23xIAAslow	1.1	1.1	0	7	7		16		295	1	3
GATA23xIAAslow	1.1	1.1	0	7	7		16		297	1	6
GATA23xIAAslow	1.1	1.1	0	7	7		16		299	2	7
GATA23xIAAslow	1.1	1.1	0	7	7		16		301	2	11
GATA23xIAAslow	1.1	1.1	0	8	8	3.252	10			3
GATA23xIAAslow	1.1	1.1	0	8	8		10		304	1	3
GATA23xIAAslow	1.1	1.1	0	8	8		10		306	2	4
GATA23xIAAslow	1.1	1.1	0	8	8		10		312	1	3
GATA23xIAAslow	1.1	1.1	0	8	8		10		314	1	4
GATA23xIAAslow	1.1	1.1	0	8	8		10		316	1	4
GATA23xIAAslow	1.1	1.1	0	8	8		10		322	1	6
GATA23xIAAslow	1.1	1.1	0	8	8		10		324	2	7
GATA23xIAAslow	1.1	1.1	0	8	8		10		329	1	4
GATA23xIAAslow	1.1	1.1	0	8	8		10		333	1	6
GATA23xIAAslow	1.1	1.1	0.5	1	1	2.704	15			4
GATA23xIAAslow	1.1	1.1	0.5	1	1		15		3	1	6
GATA23xIAAslow	1.1	1.1	0.5	1	1		15		5	1	3
GATA23xIAAslow	1.1	1.1	0.5	1	1		15		7	1	2
GATA23xIAAslow	1.1	1.1	0.5	1	1		15		9	1	3
GATA23xIAAslow	1.1	1.1	0.5	1	1		15		11	1	4
GATA23xIAAslow	1.1	1.1	0.5	1	1		15		13	1	6
GATA23xIAAslow	1.1	1.1	0.5	1	1		15		15	1	2
GATA23xIAAslow	1.1	1.1	0.5	1	1		15		17	1	7
GATA23xIAAslow	1.1	1.1	0.5	1	1		15		19	2	6
GATA23xIAAslow	1.1	1.1	0.5	1	1		15		21	1	4
GATA23xIAAslow	1.1	1.1	0.5	1	1		15		23	1	7
GATA23xIAAslow	1.1	1.1	0.5	1	1		15		25	1	6
GATA23xIAAslow	1.1	1.1	0.5	1	1		15		27	1	11
GATA23xIAAslow	1.1	1.1	0.5	1	1		15		31	1	5
GATA23xIAAslow	1.1	1.1	0.5	2	2	2.836	29			3
GATA23xIAAslow	1.1	1.1	0.5	2	2		29			3
GATA23xIAAslow	1.1	1.1	0.5	2	2		29			4
GATA23xIAAslow	1.1	1.1	0.5	2	2		29			5
GATA23xIAAslow	1.1	1.1	0.5	2	2		29			5
GATA23xIAAslow	1.1	1.1	0.5	2	2		29			6
GATA23xIAAslow	1.1	1.1	0.5	2	2		29			7
GATA23xIAAslow	1.1	1.1	0.5	2	2		29			7
GATA23xIAAslow	1.1	1.1	0.5	2	2		29			100
GATA23xIAAslow	1.1	1.1	0.5	2	2		29			100
GATA23xIAAslow	1.1	1.1	0.5	2	2		29			100
GATA23xIAAslow	1.1	1.1	0.5	2	2		29			100
GATA23xIAAslow	1.1	1.1	0.5	2	2		29			100
GATA23xIAAslow	1.1	1.1	0.5	2	2		29			100
GATA23xIAAslow	1.1	1.1	0.5	2	2		29		36	2	3
GATA23xIAAslow	1.1	1.1	0.5	2	2		29		38	2	5
GATA23xIAAslow	1.1	1.1	0.5	2	2		29		40	1	4
GATA23xIAAslow	1.1	1.1	0.5	2	2		29		42	2	6
GATA23xIAAslow	1.1	1.1	0.5	2	2		29		44	1	4
GATA23xIAAslow	1.1	1.1	0.5	2	2		29		48	1	7
GATA23xIAAslow	1.1	1.1	0.5	2	2		29		50	2	8
GATA23xIAAslow	1.1	1.1	0.5	2	2		29		56	1	11
GATA23xIAAslow	1.1	1.1	0.5	2	2		29		58	1	7
GATA23xIAAslow	1.1	1.1	0.5	2	2		29		60	1	11
GATA23xIAAslow	1.1	1.1	0.5	2	2		29		62	1	5
GATA23xIAAslow	1.1	1.1	0.5	2	2		29		64	1	9
GATA23xIAAslow	1.1	1.1	0.5	2	2		29		66	2	9
GATA23xIAAslow	1.1	1.1	0.5	2	2		29		68	1	8
GATA23xIAAslow	1.1	1.1	0.5	2	2		29		70	1	2
GATA23xIAAslow	1.1	1.1	0.5	3	3	2.933	35			3
GATA23xIAAslow	1.1	1.1	0.5	3	3		35			3
GATA23xIAAslow	1.1	1.1	0.5	3	3		35			3
GATA23xIAAslow	1.1	1.1	0.5	3	3		35			3
GATA23xIAAslow	1.1	1.1	0.5	3	3		35			4
GATA23xIAAslow	1.1	1.1	0.5	3	3		35			4
GATA23xIAAslow	1.1	1.1	0.5	3	3		35			5
GATA23xIAAslow	1.1	1.1	0.5	3	3		35			7
GATA23xIAAslow	1.1	1.1	0.5	3	3		35			7
GATA23xIAAslow	1.1	1.1	0.5	3	3		35			100
GATA23xIAAslow	1.1	1.1	0.5	3	3		35			100
GATA23xIAAslow	1.1	1.1	0.5	3	3		35			100
GATA23xIAAslow	1.1	1.1	0.5	3	3		35			100
GATA23xIAAslow	1.1	1.1	0.5	3	3		35			100
GATA23xIAAslow	1.1	1.1	0.5	3	3		35			100
GATA23xIAAslow	1.1	1.1	0.5	3	3		35			100
GATA23xIAAslow	1.1	1.1	0.5	3	3		35			100
GATA23xIAAslow	1.1	1.1	0.5	3	3		35			100
GATA23xIAAslow	1.1	1.1	0.5	3	3		35			100
GATA23xIAAslow	1.1	1.1	0.5	3	3		35		73	1	2
GATA23xIAAslow	1.1	1.1	0.5	3	3		35		76	1	3
GATA23xIAAslow	1.1	1.1	0.5	3	3		35		78	1	3
GATA23xIAAslow	1.1	1.1	0.5	3	3		35		82	1	4
GATA23xIAAslow	1.1	1.1	0.5	3	3		35		84	1	3
GATA23xIAAslow	1.1	1.1	0.5	3	3		35		86	1	6
GATA23xIAAslow	1.1	1.1	0.5	3	3		35		88	1	7
GATA23xIAAslow	1.1	1.1	0.5	3	3		35		90	1	8
GATA23xIAAslow	1.1	1.1	0.5	3	3		35		92	2	9
GATA23xIAAslow	1.1	1.1	0.5	3	3		35		94	1	7
GATA23xIAAslow	1.1	1.1	0.5	3	3		35		96	4
GATA23xIAAslow	1.1	1.1	0.5	3	3		35		98	2	3
GATA23xIAAslow	1.1	1.1	0.5	3	3		35		100	1	5
GATA23xIAAslow	1.1	1.1	0.5	3	3		35		102	2	8
GATA23xIAAslow	1.1	1.1	0.5	3	3		35		104	2	9
GATA23xIAAslow	1.1	1.1	0.5	3	3		35		106	1	13
GATA23xIAAslow	1.1	1.1	0.5	4	4	2.996	7		113	1	4
GATA23xIAAslow	1.1	1.1	0.5	4	4		7		115	1	2
GATA23xIAAslow	1.1	1.1	0.5	4	4		7		117	1	7
GATA23xIAAslow	1.1	1.1	0.5	4	4		7		119	1	2
GATA23xIAAslow	1.1	1.1	0.5	4	4		7		121	1	2
GATA23xIAAslow	1.1	1.1	0.5	4	4		7		123	1	4
GATA23xIAAslow	1.1	1.1	0.5	4	4		7		126	1	6
GATA23xIAAslow	1.1	1.1	0.5	5	5	2.699	17			3
GATA23xIAAslow	1.1	1.1	0.5	5	5		17		129	1	8
GATA23xIAAslow	1.1	1.1	0.5	5	5		17		133	1	9
GATA23xIAAslow	1.1	1.1	0.5	5	5		17		135	1	2
GATA23xIAAslow	1.1	1.1	0.5	5	5		17		137	1	7
GATA23xIAAslow	1.1	1.1	0.5	5	5		17		139	1	6
GATA23xIAAslow	1.1	1.1	0.5	5	5		17		141	1	6
GATA23xIAAslow	1.1	1.1	0.5	5	5		17		143	1	9
GATA23xIAAslow	1.1	1.1	0.5	5	5		17		145	1	4
GATA23xIAAslow	1.1	1.1	0.5	5	5		17		147	1	6
GATA23xIAAslow	1.1	1.1	0.5	5	5		17		149	1	7
GATA23xIAAslow	1.1	1.1	0.5	5	5		17		151	1	6
GATA23xIAAslow	1.1	1.1	0.5	5	5		17		153	1	7
GATA23xIAAslow	1.1	1.1	0.5	5	5		17		155	2	10
GATA23xIAAslow	1.1	1.1	0.5	5	5		17		157	1	10
GATA23xIAAslow	1.1	1.1	0.5	5	5		17		159	2	10
GATA23xIAAslow	1.1	1.1	0.5	5	5		17		161	1	2
GATA23xIAAslow	1.1	1.1	0.5	6	6	2.911	18			3
GATA23xIAAslow	1.1	1.1	0.5	6	6		18		164	1	2
GATA23xIAAslow	1.1	1.1	0.5	6	6		18		166	1	4
GATA23xIAAslow	1.1	1.1	0.5	6	6		18		168	2	5
GATA23xIAAslow	1.1	1.1	0.5	6	6		18		170	1	2
GATA23xIAAslow	1.1	1.1	0.5	6	6		18		172	1	3
GATA23xIAAslow	1.1	1.1	0.5	6	6		18		174	1	4
GATA23xIAAslow	1.1	1.1	0.5	6	6		18		176	2	3
GATA23xIAAslow	1.1	1.1	0.5	6	6		18		178	2	4
GATA23xIAAslow	1.1	1.1	0.5	6	6		18		180	2	7
GATA23xIAAslow	1.1	1.1	0.5	6	6		18		182	2	5
GATA23xIAAslow	1.1	1.1	0.5	6	6		18		184	2	7
GATA23xIAAslow	1.1	1.1	0.5	6	6		18		186	1	8
GATA23xIAAslow	1.1	1.1	0.5	6	6		18		188	1	8
GATA23xIAAslow	1.1	1.1	0.5	6	6		18		190	2	8
GATA23xIAAslow	1.1	1.1	0.5	6	6		18		192	1	3
GATA23xIAAslow	1.1	1.1	0.5	6	6		18		194	1	7
GATA23xIAAslow	1.1	1.1	0.5	6	6		18		196	1	9
GATA23xIAAslow	1.1	1.1	0.5	7	7	2.881	8			3
GATA23xIAAslow	1.1	1.1	0.5	7	7		8		198	1	3
GATA23xIAAslow	1.1	1.1	0.5	7	7		8		200	2	9
GATA23xIAAslow	1.1	1.1	0.5	7	7		8		202	1	4
GATA23xIAAslow	1.1	1.1	0.5	7	7		8		204	1	11
GATA23xIAAslow	1.1	1.1	0.5	7	7		8		206	1	12
GATA23xIAAslow	1.1	1.1	0.5	7	7		8		208	1	5
GATA23xIAAslow	1.1	1.1	0.5	7	7		8		210	1	6
pGATA23mScarlet	4.4	2.2	0	1	1	3.745	35	9.34579		3
pGATA23mScarlet	4.4	2.2	0	1	1	3.745	35	9.34579		3
pGATA23mScarlet	4.4	2.2	0	1	1	3.745	35	9.34579		3
pGATA23mScarlet	4.4	2.2	0	1	1	3.745	35	9.34579		3
pGATA23mScarlet	4.4	2.2	0	1	1	3.745	35	9.34579		4
pGATA23mScarlet	4.4	2.2	0	1	1	3.745	35	9.34579		4
pGATA23mScarlet	4.4	2.2	0	1	1	3.745	35	9.34579		5
pGATA23mScarlet	4.4	2.2	0	1	1	3.745	35	9.34579		6
pGATA23mScarlet	4.4	2.2	0	1	1	3.745	35	9.34579		6
pGATA23mScarlet	4.4	2.2	0	1	1	3.745	35	9.34579		7
pGATA23mScarlet	4.4	2.2	0	1	1	3.745	35	9.34579		7
pGATA23mScarlet	4.4	2.2	0	1	1	3.745	35	9.34579		100
pGATA23mScarlet	4.4	2.2	0	1	1	3.745	35	9.34579		100
pGATA23mScarlet	4.4	2.2	0	1	1	3.745	35	9.34579		100
pGATA23mScarlet	4.4	2.2	0	1	1	3.745	35	9.34579		100
pGATA23mScarlet	4.4	2.2	0	1	1	3.745	35	9.34579		100
pGATA23mScarlet	4.4	2.2	0	1	1	3.745	35	9.34579		100
pGATA23mScarlet	4.4	2.2	0	1	1	3.745	35	9.34579		100
pGATA23mScarlet	4.4	2.2	0	1	1	3.745	35	9.34579	7	1	7
pGATA23mScarlet	4.4	2.2	0	1	1	3.745	35	9.34579	9	1	4
pGATA23mScarlet	4.4	2.2	0	1	1	3.745	35	9.34579	11	2	3
pGATA23mScarlet	4.4	2.2	0	1	1	3.745	35	9.34579	13	1	3
pGATA23mScarlet	4.4	2.2	0	1	1	3.745	35	9.34579	15	2	5
pGATA23mScarlet	4.4	2.2	0	1	1	3.745	35	9.34579	17	2	5
pGATA23mScarlet	4.4	2.2	0	1	1	3.745	35	9.34579	19	1	5
pGATA23mScarlet	4.4	2.2	0	1	1	3.745	35	9.34579	21	3
pGATA23mScarlet	4.4	2.2	0	1	1	3.745	35	9.34579	23	1	4
pGATA23mScarlet	4.4	2.2	0	1	1	3.745	35	9.34579	27	1	8
pGATA23mScarlet	4.4	2.2	0	1	1	3.745	35	9.34579	29	2	6
pGATA23mScarlet	4.4	2.2	0	1	1	3.745	35	9.34579	31	1	5
pGATA23mScarlet	4.4	2.2	0	1	1	3.745	35	9.34579	33	2	4
pGATA23mScarlet	4.4	2.2	0	1	1	3.745	35	9.34579	35	2	4
pGATA23mScarlet	4.4	2.2	0	1	1	3.745	35	9.34579	37	1	2
pGATA23mScarlet	4.4	2.2	0	1	1	3.745	35	9.34579	39	1	4
pGATA23mScarlet	4.4	2.2	0	1	1	3.745	35	9.34579	41	1	4
pGATA23mScarlet	4.4	2.2	0	2	2	3.475	43	12.3741		3
pGATA23mScarlet	4.4	2.2	0	2	2	3.475	43	12.3741		3
pGATA23mScarlet	4.4	2.2	0	2	2	3.475	43	12.3741		3
pGATA23mScarlet	4.4	2.2	0	2	2	3.475	43	12.3741		3
pGATA23mScarlet	4.4	2.2	0	2	2	3.475	43	12.3741		4
pGATA23mScarlet	4.4	2.2	0	2	2	3.475	43	12.3741		4
pGATA23mScarlet	4.4	2.2	0	2	2	3.475	43	12.3741		5
pGATA23mScarlet	4.4	2.2	0	2	2	3.475	43	12.3741		5
pGATA23mScarlet	4.4	2.2	0	2	2	3.475	43	12.3741		5
pGATA23mScarlet	4.4	2.2	0	2	2	3.475	43	12.3741		6
pGATA23mScarlet	4.4	2.2	0	2	2	3.475	43	12.3741		7
pGATA23mScarlet	4.4	2.2	0	2	2	3.475	43	12.3741		7
pGATA23mScarlet	4.4	2.2	0	2	2	3.475	43	12.3741		7
pGATA23mScarlet	4.4	2.2	0	2	2	3.475	43	12.3741		100
pGATA23mScarlet	4.4	2.2	0	2	2	3.475	43	12.3741		100
pGATA23mScarlet	4.4	2.2	0	2	2	3.475	43	12.3741		100
pGATA23mScarlet	4.4	2.2	0	2	2	3.475	43	12.3741		100
pGATA23mScarlet	4.4	2.2	0	2	2	3.475	43	12.3741		100
pGATA23mScarlet	4.4	2.2	0	2	2	3.475	43	12.3741		100
pGATA23mScarlet	4.4	2.2	0	2	2	3.475	43	12.3741		100
pGATA23mScarlet	4.4	2.2	0	2	2	3.475	43	12.3741		100
pGATA23mScarlet	4.4	2.2	0	2	2	3.475	43	12.3741		100
pGATA23mScarlet	4.4	2.2	0	2	2	3.475	43	12.3741		100
pGATA23mScarlet	4.4	2.2	0	2	2	3.475	43	12.3741	44	2	5
pGATA23mScarlet	4.4	2.2	0	2	2	3.475	43	12.3741	46	3
pGATA23mScarlet	4.4	2.2	0	2	2	3.475	43	12.3741	48	1	5
pGATA23mScarlet	4.4	2.2	0	2	2	3.475	43	12.3741	50	1	3
pGATA23mScarlet	4.4	2.2	0	2	2	3.475	43	12.3741	52	1	4
pGATA23mScarlet	4.4	2.2	0	2	2	3.475	43	12.3741	54	2	6
pGATA23mScarlet	4.4	2.2	0	2	2	3.475	43	12.3741	56	1	4
pGATA23mScarlet	4.4	2.2	0	2	2	3.475	43	12.3741	58	2	5
pGATA23mScarlet	4.4	2.2	0	2	2	3.475	43	12.3741	60	2	7
pGATA23mScarlet	4.4	2.2	0	2	2	3.475	43	12.3741	62	2	5
pGATA23mScarlet	4.4	2.2	0	2	2	3.475	43	12.3741	64	2	5
pGATA23mScarlet	4.4	2.2	0	2	2	3.475	43	12.3741	66	1	6
pGATA23mScarlet	4.4	2.2	0	2	2	3.475	43	12.3741	68	2	7
pGATA23mScarlet	4.4	2.2	0	2	2	3.475	43	12.3741	70	2	6
pGATA23mScarlet	4.4	2.2	0	2	2	3.475	43	12.3741	72	1	4
pGATA23mScarlet	4.4	2.2	0	2	2	3.475	43	12.3741	74	1	2
pGATA23mScarlet	4.4	2.2	0	2	2	3.475	43	12.3741	76	2	8
pGATA23mScarlet	4.4	2.2	0	2	2	3.475	43	12.3741	78	1	6
pGATA23mScarlet	4.4	2.2	0	2	2	3.475	43	12.3741	80	1	5
pGATA23mScarlet	4.4	2.2	0	2	2	3.475	43	12.3741	82	1	2
pGATA23mScarlet	4.4	2.2	0	3	3	2.662	25	9.39144		3
pGATA23mScarlet	4.4	2.2	0	3	3	2.662	25	9.39144		4
pGATA23mScarlet	4.4	2.2	0	3	3	2.662	25	9.39144		4
pGATA23mScarlet	4.4	2.2	0	3	3	2.662	25	9.39144		5
pGATA23mScarlet	4.4	2.2	0	3	3	2.662	25	9.39144		5
pGATA23mScarlet	4.4	2.2	0	3	3	2.662	25	9.39144		5
pGATA23mScarlet	4.4	2.2	0	3	3	2.662	25	9.39144		5
pGATA23mScarlet	4.4	2.2	0	3	3	2.662	25	9.39144		6
pGATA23mScarlet	4.4	2.2	0	3	3	2.662	25	9.39144		7
pGATA23mScarlet	4.4	2.2	0	3	3	2.662	25	9.39144		7
pGATA23mScarlet	4.4	2.2	0	3	3	2.662	25	9.39144		7
pGATA23mScarlet	4.4	2.2	0	3	3	2.662	25	9.39144		100
pGATA23mScarlet	4.4	2.2	0	3	3	2.662	25	9.39144		100
pGATA23mScarlet	4.4	2.2	0	3	3	2.662	25	9.39144		100
pGATA23mScarlet	4.4	2.2	0	3	3	2.662	25	9.39144		100
pGATA23mScarlet	4.4	2.2	0	3	3	2.662	25	9.39144		100
pGATA23mScarlet	4.4	2.2	0	3	3	2.662	25	9.39144	84	1	2
pGATA23mScarlet	4.4	2.2	0	3	3	2.662	25	9.39144	88	2	3
pGATA23mScarlet	4.4	2.2	0	3	3	2.662	25	9.39144	90	2	6
pGATA23mScarlet	4.4	2.2	0	3	3	2.662	25	9.39144	92	2	4
pGATA23mScarlet	4.4	2.2	0	3	3	2.662	25	9.39144	94	2	5
pGATA23mScarlet	4.4	2.2	0	3	3	2.662	25	9.39144	96	2	5
pGATA23mScarlet	4.4	2.2	0	3	3	2.662	25	9.39144	98	2	4
pGATA23mScarlet	4.4	2.2	0	3	3	2.662	25	9.39144	100	1	5
pGATA23mScarlet	4.4	2.2	0	3	3	2.662	25	9.39144	102	2	4
pGATA23mScarlet	4.4	2.2	0	3	3	2.662	25	9.39144	104	2	5
pGATA23mScarlet	4.4	2.2	0	3	3	2.662	25	9.39144	106	1	8
pGATA23mScarlet	4.4	2.2	0	3	3	2.662	25	9.39144	108	2	3
pGATA23mScarlet	4.4	2.2	0	3	3	2.662	25	9.39144	110	2	3
pGATA23mScarlet	4.4	2.2	0	4	4	3.352	34	10.1432		3
pGATA23mScarlet	4.4	2.2	0	4	4	3.352	34	10.1432		3
pGATA23mScarlet	4.4	2.2	0	4	4	3.352	34	10.1432		3
pGATA23mScarlet	4.4	2.2	0	4	4	3.352	34	10.1432		5
pGATA23mScarlet	4.4	2.2	0	4	4	3.352	34	10.1432		5
pGATA23mScarlet	4.4	2.2	0	4	4	3.352	34	10.1432		6
pGATA23mScarlet	4.4	2.2	0	4	4	3.352	34	10.1432		6
pGATA23mScarlet	4.4	2.2	0	4	4	3.352	34	10.1432		7
pGATA23mScarlet	4.4	2.2	0	4	4	3.352	34	10.1432		7
pGATA23mScarlet	4.4	2.2	0	4	4	3.352	34	10.1432		100
pGATA23mScarlet	4.4	2.2	0	4	4	3.352	34	10.1432		100
pGATA23mScarlet	4.4	2.2	0	4	4	3.352	34	10.1432		100
pGATA23mScarlet	4.4	2.2	0	4	4	3.352	34	10.1432		100
pGATA23mScarlet	4.4	2.2	0	4	4	3.352	34	10.1432		100
pGATA23mScarlet	4.4	2.2	0	4	4	3.352	34	10.1432		100
pGATA23mScarlet	4.4	2.2	0	4	4	3.352	34	10.1432		100
pGATA23mScarlet	4.4	2.2	0	4	4	3.352	34	10.1432	113	1	2
pGATA23mScarlet	4.4	2.2	0	4	4	3.352	34	10.1432	115	1	5
pGATA23mScarlet	4.4	2.2	0	4	4	3.352	34	10.1432	117	1	4
pGATA23mScarlet	4.4	2.2	0	4	4	3.352	34	10.1432	119	1	2
pGATA23mScarlet	4.4	2.2	0	4	4	3.352	34	10.1432	121	2	4
pGATA23mScarlet	4.4	2.2	0	4	4	3.352	34	10.1432	123	2	5
pGATA23mScarlet	4.4	2.2	0	4	4	3.352	34	10.1432	125	2	6
pGATA23mScarlet	4.4	2.2	0	4	4	3.352	34	10.1432	127	1	3
pGATA23mScarlet	4.4	2.2	0	4	4	3.352	34	10.1432	129	1	6
pGATA23mScarlet	4.4	2.2	0	4	4	3.352	34	10.1432	131	1	4
pGATA23mScarlet	4.4	2.2	0	4	4	3.352	34	10.1432	133	2	8
pGATA23mScarlet	4.4	2.2	0	4	4	3.352	34	10.1432	135	2	7
pGATA23mScarlet	4.4	2.2	0	4	4	3.352	34	10.1432	137	2	6
pGATA23mScarlet	4.4	2.2	0	4	4	3.352	34	10.1432	139	1	5
pGATA23mScarlet	4.4	2.2	0	4	4	3.352	34	10.1432	141	2	6
pGATA23mScarlet	4.4	2.2	0	4	4	3.352	34	10.1432	143	2	6
pGATA23mScarlet	4.4	2.2	0	4	4	3.352	34	10.1432	145	1	5
pGATA23mScarlet	4.4	2.2	0	4	4	3.352	34	10.1432	147	1	3
pGATA23mScarlet	4.4	2.2	0	5	5	2.521	24	9.52003		3
pGATA23mScarlet	4.4	2.2	0	5	5	2.521	24	9.52003		3
pGATA23mScarlet	4.4	2.2	0	5	5	2.521	24	9.52003		3
pGATA23mScarlet	4.4	2.2	0	5	5	2.521	24	9.52003		3
pGATA23mScarlet	4.4	2.2	0	5	5	2.521	24	9.52003		5
pGATA23mScarlet	4.4	2.2	0	5	5	2.521	24	9.52003		5
pGATA23mScarlet	4.4	2.2	0	5	5	2.521	24	9.52003		5
pGATA23mScarlet	4.4	2.2	0	5	5	2.521	24	9.52003		6
pGATA23mScarlet	4.4	2.2	0	5	5	2.521	24	9.52003		6
pGATA23mScarlet	4.4	2.2	0	5	5	2.521	24	9.52003		7
pGATA23mScarlet	4.4	2.2	0	5	5	2.521	24	9.52003		100
pGATA23mScarlet	4.4	2.2	0	5	5	2.521	24	9.52003		100
pGATA23mScarlet	4.4	2.2	0	5	5	2.521	24	9.52003		100
pGATA23mScarlet	4.4	2.2	0	5	5	2.521	24	9.52003		100
pGATA23mScarlet	4.4	2.2	0	5	5	2.521	24	9.52003	150	1	2
pGATA23mScarlet	4.4	2.2	0	5	5	2.521	24	9.52003	152	1	4
pGATA23mScarlet	4.4	2.2	0	5	5	2.521	24	9.52003	154	2	5
pGATA23mScarlet	4.4	2.2	0	5	5	2.521	24	9.52003	156	2	4
pGATA23mScarlet	4.4	2.2	0	5	5	2.521	24	9.52003	158	2	3
pGATA23mScarlet	4.4	2.2	0	5	5	2.521	24	9.52003	160	2	5
pGATA23mScarlet	4.4	2.2	0	5	5	2.521	24	9.52003	162	1	5
pGATA23mScarlet	4.4	2.2	0	5	5	2.521	24	9.52003	164	2	4
pGATA23mScarlet	4.4	2.2	0	5	5	2.521	24	9.52003	166	1	7
pGATA23mScarlet	4.4	2.2	0	5	5	2.521	24	9.52003	168	1	6
pGATA23mScarlet	4.4	2.2	0	5	5	2.521	24	9.52003	170	1	5
pGATA23mScarlet	4.4	2.2	0	5	5	2.521	24	9.52003	172	1	4
pGATA23mScarlet	4.4	2.2	0	7	7	2.547	25	9.81547		4
pGATA23mScarlet	4.4	2.2	0	7	7	2.547	25	9.81547		4
pGATA23mScarlet	4.4	2.2	0	7	7	2.547	25	9.81547		5
pGATA23mScarlet	4.4	2.2	0	7	7	2.547	25	9.81547		5
pGATA23mScarlet	4.4	2.2	0	7	7	2.547	25	9.81547		5
pGATA23mScarlet	4.4	2.2	0	7	7	2.547	25	9.81547		6
pGATA23mScarlet	4.4	2.2	0	7	7	2.547	25	9.81547		6
pGATA23mScarlet	4.4	2.2	0	7	7	2.547	25	9.81547		7
pGATA23mScarlet	4.4	2.2	0	7	7	2.547	25	9.81547		7
pGATA23mScarlet	4.4	2.2	0	7	7	2.547	25	9.81547		100
pGATA23mScarlet	4.4	2.2	0	7	7	2.547	25	9.81547		100
pGATA23mScarlet	4.4	2.2	0	7	7	2.547	25	9.81547		100
pGATA23mScarlet	4.4	2.2	0	7	7	2.547	25	9.81547		100
pGATA23mScarlet	4.4	2.2	0	7	7	2.547	25	9.81547		100
pGATA23mScarlet	4.4	2.2	0	7	7	2.547	25	9.81547		100
pGATA23mScarlet	4.4	2.2	0	7	7	2.547	25	9.81547	175	2	4
pGATA23mScarlet	4.4	2.2	0	7	7	2.547	25	9.81547	177	1	4
pGATA23mScarlet	4.4	2.2	0	7	7	2.547	25	9.81547	179	2	4
pGATA23mScarlet	4.4	2.2	0	7	7	2.547	25	9.81547	181	2	5
pGATA23mScarlet	4.4	2.2	0	7	7	2.547	25	9.81547	183	2	6
pGATA23mScarlet	4.4	2.2	0	7	7	2.547	25	9.81547	185	1	8
pGATA23mScarlet	4.4	2.2	0	7	7	2.547	25	9.81547	187	2	7
pGATA23mScarlet	4.4	2.2	0	7	7	2.547	25	9.81547	189	2	6
pGATA23mScarlet	4.4	2.2	0	7	7	2.547	25	9.81547	191	1	3
pGATA23mScarlet	4.4	2.2	0	7	7	2.547	25	9.81547	193	1	5
pGATA23mScarlet	4.4	2.2	0	7	7	2.547	25	9.81547	195	2	5
pGATA23mScarlet	4.4	2.2	0	7	7	2.547	25	9.81547	197	2	5
pGATA23mScarlet	4.4	2.2	0	7	7	2.547	25	9.81547	199	1	5
pGATA23mScarlet	4.4	2.2	0	6	6	3.839	39	10.1589		3
pGATA23mScarlet	4.4	2.2	0	6	6	3.839	39	10.1589		3
pGATA23mScarlet	4.4	2.2	0	6	6	3.839	39	10.1589		3
pGATA23mScarlet	4.4	2.2	0	6	6	3.839	39	10.1589		4
pGATA23mScarlet	4.4	2.2	0	6	6	3.839	39	10.1589		4
pGATA23mScarlet	4.4	2.2	0	6	6	3.839	39	10.1589		5
pGATA23mScarlet	4.4	2.2	0	6	6	3.839	39	10.1589		5
pGATA23mScarlet	4.4	2.2	0	6	6	3.839	39	10.1589		5
pGATA23mScarlet	4.4	2.2	0	6	6	3.839	39	10.1589		6
pGATA23mScarlet	4.4	2.2	0	6	6	3.839	39	10.1589		6
pGATA23mScarlet	4.4	2.2	0	6	6	3.839	39	10.1589		6
pGATA23mScarlet	4.4	2.2	0	6	6	3.839	39	10.1589		6
pGATA23mScarlet	4.4	2.2	0	6	6	3.839	39	10.1589		7
pGATA23mScarlet	4.4	2.2	0	6	6	3.839	39	10.1589		7
pGATA23mScarlet	4.4	2.2	0	6	6	3.839	39	10.1589		7
pGATA23mScarlet	4.4	2.2	0	6	6	3.839	39	10.1589		7
pGATA23mScarlet	4.4	2.2	0	6	6	3.839	39	10.1589		100
pGATA23mScarlet	4.4	2.2	0	6	6	3.839	39	10.1589		100
pGATA23mScarlet	4.4	2.2	0	6	6	3.839	39	10.1589		100
pGATA23mScarlet	4.4	2.2	0	6	6	3.839	39	10.1589		100
pGATA23mScarlet	4.4	2.2	0	6	6	3.839	39	10.1589		100
pGATA23mScarlet	4.4	2.2	0	6	6	3.839	39	10.1589		100
pGATA23mScarlet	4.4	2.2	0	6	6	3.839	39	10.1589	204	2	6
pGATA23mScarlet	4.4	2.2	0	6	6	3.839	39	10.1589	206	2	6
pGATA23mScarlet	4.4	2.2	0	6	6	3.839	39	10.1589	208	2	5
pGATA23mScarlet	4.4	2.2	0	6	6	3.839	39	10.1589	212	1	3
pGATA23mScarlet	4.4	2.2	0	6	6	3.839	39	10.1589	214	1	5
pGATA23mScarlet	4.4	2.2	0	6	6	3.839	39	10.1589	216	1	4
pGATA23mScarlet	4.4	2.2	0	6	6	3.839	39	10.1589	218	1	4
pGATA23mScarlet	4.4	2.2	0	6	6	3.839	39	10.1589	220	1	5
pGATA23mScarlet	4.4	2.2	0	6	6	3.839	39	10.1589	222	3
pGATA23mScarlet	4.4	2.2	0	6	6	3.839	39	10.1589	224	1	6
pGATA23mScarlet	4.4	2.2	0	6	6	3.839	39	10.1589	226	2	7
pGATA23mScarlet	4.4	2.2	0	6	6	3.839	39	10.1589	228	2	6
pGATA23mScarlet	4.4	2.2	0	6	6	3.839	39	10.1589	230	1	6
pGATA23mScarlet	4.4	2.2	0	6	6	3.839	39	10.1589	232	3
pGATA23mScarlet	4.4	2.2	0	6	6	3.839	39	10.1589	234	2	5
pGATA23mScarlet	4.4	2.2	0	6	6	3.839	39	10.1589	236	1	6
pGATA23mScarlet	4.4	2.2	0	6	6	3.839	39	10.1589	238	1	4
pGATA23mScarlet	4.4	2.2	0.5	1	1	1.823	23	12.6166		3
pGATA23mScarlet	4.4	2.2	0.5	1	1	1.823	23	12.6166		3
pGATA23mScarlet	4.4	2.2	0.5	1	1	1.823	23	12.6166		4
pGATA23mScarlet	4.4	2.2	0.5	1	1	1.823	23	12.6166		4
pGATA23mScarlet	4.4	2.2	0.5	1	1	1.823	23	12.6166		5
pGATA23mScarlet	4.4	2.2	0.5	1	1	1.823	23	12.6166		7
pGATA23mScarlet	4.4	2.2	0.5	1	1	1.823	23	12.6166		100
pGATA23mScarlet	4.4	2.2	0.5	1	1	1.823	23	12.6166		100
pGATA23mScarlet	4.4	2.2	0.5	1	1	1.823	23	12.6166		100
pGATA23mScarlet	4.4	2.2	0.5	1	1	1.823	23	12.6166	10	1	5
pGATA23mScarlet	4.4	2.2	0.5	1	1	1.823	23	12.6166	12	2	6
pGATA23mScarlet	4.4	2.2	0.5	1	1	1.823	23	12.6166	14	1	4
pGATA23mScarlet	4.4	2.2	0.5	1	1	1.823	23	12.6166	16	1	5
pGATA23mScarlet	4.4	2.2	0.5	1	1	1.823	23	12.6166	18	2	5
pGATA23mScarlet	4.4	2.2	0.5	1	1	1.823	23	12.6166	20	1	3
pGATA23mScarlet	4.4	2.2	0.5	1	1	1.823	23	12.6166	22	1	4
pGATA23mScarlet	4.4	2.2	0.5	1	1	1.823	23	12.6166	24	2	6
pGATA23mScarlet	4.4	2.2	0.5	1	1	1.823	23	12.6166	26	2	5
pGATA23mScarlet	4.4	2.2	0.5	1	1	1.823	23	12.6166	28	1	6
pGATA23mScarlet	4.4	2.2	0.5	1	1	1.823	23	12.6166	30	2	7
pGATA23mScarlet	4.4	2.2	0.5	1	1	1.823	23	12.6166	32	1	9
pGATA23mScarlet	4.4	2.2	0.5	1	1	1.823	23	12.6166	34	1	6
pGATA23mScarlet	4.4	2.2	0.5	1	1	1.823	23	12.6166	36	2	7
pGATA23mScarlet	4.4	2.2	0.5	2	2	3.789	41	10.8208		3
pGATA23mScarlet	4.4	2.2	0.5	2	2	3.789	41	10.8208		3
pGATA23mScarlet	4.4	2.2	0.5	2	2	3.789	41	10.8208		3
pGATA23mScarlet	4.4	2.2	0.5	2	2	3.789	41	10.8208		3
pGATA23mScarlet	4.4	2.2	0.5	2	2	3.789	41	10.8208		4
pGATA23mScarlet	4.4	2.2	0.5	2	2	3.789	41	10.8208		4
pGATA23mScarlet	4.4	2.2	0.5	2	2	3.789	41	10.8208		4
pGATA23mScarlet	4.4	2.2	0.5	2	2	3.789	41	10.8208		5
pGATA23mScarlet	4.4	2.2	0.5	2	2	3.789	41	10.8208		5
pGATA23mScarlet	4.4	2.2	0.5	2	2	3.789	41	10.8208		5
pGATA23mScarlet	4.4	2.2	0.5	2	2	3.789	41	10.8208		5
pGATA23mScarlet	4.4	2.2	0.5	2	2	3.789	41	10.8208		6
pGATA23mScarlet	4.4	2.2	0.5	2	2	3.789	41	10.8208		6
pGATA23mScarlet	4.4	2.2	0.5	2	2	3.789	41	10.8208		6
pGATA23mScarlet	4.4	2.2	0.5	2	2	3.789	41	10.8208		6
pGATA23mScarlet	4.4	2.2	0.5	2	2	3.789	41	10.8208		7
pGATA23mScarlet	4.4	2.2	0.5	2	2	3.789	41	10.8208		7
pGATA23mScarlet	4.4	2.2	0.5	2	2	3.789	41	10.8208		7
pGATA23mScarlet	4.4	2.2	0.5	2	2	3.789	41	10.8208		100
pGATA23mScarlet	4.4	2.2	0.5	2	2	3.789	41	10.8208		100
pGATA23mScarlet	4.4	2.2	0.5	2	2	3.789	41	10.8208		100
pGATA23mScarlet	4.4	2.2	0.5	2	2	3.789	41	10.8208		100
pGATA23mScarlet	4.4	2.2	0.5	2	2	3.789	41	10.8208		100
pGATA23mScarlet	4.4	2.2	0.5	2	2	3.789	41	10.8208		100
pGATA23mScarlet	4.4	2.2	0.5	2	2	3.789	41	10.8208		100
pGATA23mScarlet	4.4	2.2	0.5	2	2	3.789	41	10.8208	39	3
pGATA23mScarlet	4.4	2.2	0.5	2	2	3.789	41	10.8208	41	3
pGATA23mScarlet	4.4	2.2	0.5	2	2	3.789	41	10.8208	43	1	4
pGATA23mScarlet	4.4	2.2	0.5	2	2	3.789	41	10.8208	45	1	2
pGATA23mScarlet	4.4	2.2	0.5	2	2	3.789	41	10.8208	47	1	5
pGATA23mScarlet	4.4	2.2	0.5	2	2	3.789	41	10.8208	49	2	5
pGATA23mScarlet	4.4	2.2	0.5	2	2	3.789	41	10.8208	51	1	4
pGATA23mScarlet	4.4	2.2	0.5	2	2	3.789	41	10.8208	53	2	2
pGATA23mScarlet	4.4	2.2	0.5	2	2	3.789	41	10.8208	57	2	8
pGATA23mScarlet	4.4	2.2	0.5	2	2	3.789	41	10.8208	59	2	5
pGATA23mScarlet	4.4	2.2	0.5	2	2	3.789	41	10.8208	61	2	7
pGATA23mScarlet	4.4	2.2	0.5	2	2	3.789	41	10.8208	63	1	7
pGATA23mScarlet	4.4	2.2	0.5	2	2	3.789	41	10.8208	65	2	8
pGATA23mScarlet	4.4	2.2	0.5	2	2	3.789	41	10.8208	67	1	9
pGATA23mScarlet	4.4	2.2	0.5	2	2	3.789	41	10.8208	69	2	8
pGATA23mScarlet	4.4	2.2	0.5	2	2	3.789	41	10.8208	71	1	4
pGATA23mScarlet	4.4	2.2	0.5	4	3	3.419	38	11.1144		3
pGATA23mScarlet	4.4	2.2	0.5	4	3	3.419	38	11.1144		3
pGATA23mScarlet	4.4	2.2	0.5	4	3	3.419	38	11.1144		3
pGATA23mScarlet	4.4	2.2	0.5	4	3	3.419	38	11.1144		3
pGATA23mScarlet	4.4	2.2	0.5	4	3	3.419	38	11.1144		3
pGATA23mScarlet	4.4	2.2	0.5	4	3	3.419	38	11.1144		4
pGATA23mScarlet	4.4	2.2	0.5	4	3	3.419	38	11.1144		4
pGATA23mScarlet	4.4	2.2	0.5	4	3	3.419	38	11.1144		4
pGATA23mScarlet	4.4	2.2	0.5	4	3	3.419	38	11.1144		4
pGATA23mScarlet	4.4	2.2	0.5	4	3	3.419	38	11.1144		5
pGATA23mScarlet	4.4	2.2	0.5	4	3	3.419	38	11.1144		6
pGATA23mScarlet	4.4	2.2	0.5	4	3	3.419	38	11.1144		6
pGATA23mScarlet	4.4	2.2	0.5	4	3	3.419	38	11.1144		7
pGATA23mScarlet	4.4	2.2	0.5	4	3	3.419	38	11.1144		7
pGATA23mScarlet	4.4	2.2	0.5	4	3	3.419	38	11.1144		7
pGATA23mScarlet	4.4	2.2	0.5	4	3	3.419	38	11.1144		7
pGATA23mScarlet	4.4	2.2	0.5	4	3	3.419	38	11.1144		100
pGATA23mScarlet	4.4	2.2	0.5	4	3	3.419	38	11.1144		100
pGATA23mScarlet	4.4	2.2	0.5	4	3	3.419	38	11.1144		100
pGATA23mScarlet	4.4	2.2	0.5	4	3	3.419	38	11.1144		100
pGATA23mScarlet	4.4	2.2	0.5	4	3	3.419	38	11.1144		100
pGATA23mScarlet	4.4	2.2	0.5	4	3	3.419	38	11.1144		100
pGATA23mScarlet	4.4	2.2	0.5	4	3	3.419	38	11.1144		100
pGATA23mScarlet	4.4	2.2	0.5	4	3	3.419	38	11.1144		100
pGATA23mScarlet	4.4	2.2	0.5	4	3	3.419	38	11.1144		100
pGATA23mScarlet	4.4	2.2	0.5	4	3	3.419	38	11.1144	74	1	6
pGATA23mScarlet	4.4	2.2	0.5	4	3	3.419	38	11.1144	78	2	3
pGATA23mScarlet	4.4	2.2	0.5	4	3	3.419	38	11.1144	82	1	4
pGATA23mScarlet	4.4	2.2	0.5	4	3	3.419	38	11.1144	86	2	2
pGATA23mScarlet	4.4	2.2	0.5	4	3	3.419	38	11.1144	88	2	9
pGATA23mScarlet	4.4	2.2	0.5	4	3	3.419	38	11.1144	90	1	9
pGATA23mScarlet	4.4	2.2	0.5	4	3	3.419	38	11.1144	92	2	7
pGATA23mScarlet	4.4	2.2	0.5	4	3	3.419	38	11.1144	94	2	6
pGATA23mScarlet	4.4	2.2	0.5	4	3	3.419	38	11.1144	96	2	5
pGATA23mScarlet	4.4	2.2	0.5	4	3	3.419	38	11.1144	98	2	10
pGATA23mScarlet	4.4	2.2	0.5	4	3	3.419	38	11.1144	100	2	7
pGATA23mScarlet	4.4	2.2	0.5	4	3	3.419	38	11.1144	102	1	2
pGATA23mScarlet	4.4	2.2	0.5	5	4	3.219	37	11.4943		3
pGATA23mScarlet	4.4	2.2	0.5	5	4	3.219	37	11.4943		3
pGATA23mScarlet	4.4	2.2	0.5	5	4	3.219	37	11.4943		3
pGATA23mScarlet	4.4	2.2	0.5	5	4	3.219	37	11.4943		4
pGATA23mScarlet	4.4	2.2	0.5	5	4	3.219	37	11.4943		4
pGATA23mScarlet	4.4	2.2	0.5	5	4	3.219	37	11.4943		4
pGATA23mScarlet	4.4	2.2	0.5	5	4	3.219	37	11.4943		4
pGATA23mScarlet	4.4	2.2	0.5	5	4	3.219	37	11.4943		5
pGATA23mScarlet	4.4	2.2	0.5	5	4	3.219	37	11.4943		5
pGATA23mScarlet	4.4	2.2	0.5	5	4	3.219	37	11.4943		5
pGATA23mScarlet	4.4	2.2	0.5	5	4	3.219	37	11.4943		6
pGATA23mScarlet	4.4	2.2	0.5	5	4	3.219	37	11.4943		6
pGATA23mScarlet	4.4	2.2	0.5	5	4	3.219	37	11.4943		7
pGATA23mScarlet	4.4	2.2	0.5	5	4	3.219	37	11.4943		100
pGATA23mScarlet	4.4	2.2	0.5	5	4	3.219	37	11.4943		100
pGATA23mScarlet	4.4	2.2	0.5	5	4	3.219	37	11.4943		100
pGATA23mScarlet	4.4	2.2	0.5	5	4	3.219	37	11.4943		100
pGATA23mScarlet	4.4	2.2	0.5	5	4	3.219	37	11.4943		100
pGATA23mScarlet	4.4	2.2	0.5	5	4	3.219	37	11.4943		100
pGATA23mScarlet	4.4	2.2	0.5	5	4	3.219	37	11.4943	105	1	5
pGATA23mScarlet	4.4	2.2	0.5	5	4	3.219	37	11.4943	107	2	5
pGATA23mScarlet	4.4	2.2	0.5	5	4	3.219	37	11.4943	109	1	5
pGATA23mScarlet	4.4	2.2	0.5	5	4	3.219	37	11.4943	111	1	4
pGATA23mScarlet	4.4	2.2	0.5	5	4	3.219	37	11.4943	113	2	5
pGATA23mScarlet	4.4	2.2	0.5	5	4	3.219	37	11.4943	115	2	7
pGATA23mScarlet	4.4	2.2	0.5	5	4	3.219	37	11.4943	117	1	9
pGATA23mScarlet	4.4	2.2	0.5	5	4	3.219	37	11.4943	119	1	6
pGATA23mScarlet	4.4	2.2	0.5	5	4	3.219	37	11.4943	121	1	6
pGATA23mScarlet	4.4	2.2	0.5	5	4	3.219	37	11.4943	123	1	7
pGATA23mScarlet	4.4	2.2	0.5	5	4	3.219	37	11.4943	125	2	6
pGATA23mScarlet	4.4	2.2	0.5	5	4	3.219	37	11.4943	127	1	6
pGATA23mScarlet	4.4	2.2	0.5	5	4	3.219	37	11.4943	129	1	7
pGATA23mScarlet	4.4	2.2	0.5	5	4	3.219	37	11.4943	131	2	12
pGATA23mScarlet	4.4	2.2	0.5	5	4	3.219	37	11.4943	133	2	6
pGATA23mScarlet	4.4	2.2	0.5	5	4	3.219	37	11.4943	135	1	10
pGATA23mScarlet	4.4	2.2	0.5	5	4	3.219	37	11.4943	137	2	11
pGATA23mScarlet	4.4	2.2	0.5	5	4	3.219	37	11.4943	139	2	6
pGATA23mScarlet	4.4	2.2	0.5	6	5	2.694	30	11.1359		3
pGATA23mScarlet	4.4	2.2	0.5	6	5	2.694	30	11.1359		3
pGATA23mScarlet	4.4	2.2	0.5	6	5	2.694	30	11.1359		4
pGATA23mScarlet	4.4	2.2	0.5	6	5	2.694	30	11.1359		4
pGATA23mScarlet	4.4	2.2	0.5	6	5	2.694	30	11.1359		5
pGATA23mScarlet	4.4	2.2	0.5	6	5	2.694	30	11.1359		5
pGATA23mScarlet	4.4	2.2	0.5	6	5	2.694	30	11.1359		6
pGATA23mScarlet	4.4	2.2	0.5	6	5	2.694	30	11.1359		6
pGATA23mScarlet	4.4	2.2	0.5	6	5	2.694	30	11.1359		6
pGATA23mScarlet	4.4	2.2	0.5	6	5	2.694	30	11.1359		7
pGATA23mScarlet	4.4	2.2	0.5	6	5	2.694	30	11.1359		100
pGATA23mScarlet	4.4	2.2	0.5	6	5	2.694	30	11.1359		100
pGATA23mScarlet	4.4	2.2	0.5	6	5	2.694	30	11.1359		100
pGATA23mScarlet	4.4	2.2	0.5	6	5	2.694	30	11.1359		100
pGATA23mScarlet	4.4	2.2	0.5	6	5	2.694	30	11.1359	143	1	8
pGATA23mScarlet	4.4	2.2	0.5	6	5	2.694	30	11.1359	145	2	5
pGATA23mScarlet	4.4	2.2	0.5	6	5	2.694	30	11.1359	147	1	6
pGATA23mScarlet	4.4	2.2	0.5	6	5	2.694	30	11.1359	149	2	4
pGATA23mScarlet	4.4	2.2	0.5	6	5	2.694	30	11.1359	151	1	5
pGATA23mScarlet	4.4	2.2	0.5	6	5	2.694	30	11.1359	153	2	7
pGATA23mScarlet	4.4	2.2	0.5	6	5	2.694	30	11.1359	155	1	8
pGATA23mScarlet	4.4	2.2	0.5	6	5	2.694	30	11.1359	157	1	6
pGATA23mScarlet	4.4	2.2	0.5	6	5	2.694	30	11.1359	159	3
pGATA23mScarlet	4.4	2.2	0.5	6	5	2.694	30	11.1359	161	3
pGATA23mScarlet	4.4	2.2	0.5	6	5	2.694	30	11.1359	163	1	8
pGATA23mScarlet	4.4	2.2	0.5	6	5	2.694	30	11.1359	165	1	9
pGATA23mScarlet	4.4	2.2	0.5	6	5	2.694	30	11.1359	167	2	2
pGATA23mScarlet	4.4	2.2	0.5	6	5	2.694	30	11.1359	169	2	6
pGATA23mScarlet	4.4	2.2	0.5	6	5	2.694	30	11.1359	171	1	4
pGATA23mScarlet	4.4	2.2	0.5	7	6	2.412				3
pGATA23mScarlet	4.4	2.2	0.5	7	6					3
pGATA23mScarlet	4.4	2.2	0.5	7	6					3
pGATA23mScarlet	4.4	2.2	0.5	7	6					3
pGATA23mScarlet	4.4	2.2	0.5	7	6					3
pGATA23mScarlet	4.4	2.2	0.5	7	6					4
pGATA23mScarlet	4.4	2.2	0.5	7	6					4
pGATA23mScarlet	4.4	2.2	0.5	7	6					5
pGATA23mScarlet	4.4	2.2	0.5	7	6					5
pGATA23mScarlet	4.4	2.2	0.5	7	6					6
pGATA23mScarlet	4.4	2.2	0.5	7	6					7
pGATA23mScarlet	4.4	2.2	0.5	7	6					100
pGATA23mScarlet	4.4	2.2	0.5	7	6					100
pGATA23mScarlet	4.4	2.2	0.5	7	6					100
pGATA23mScarlet	4.4	2.2	0.5	7	6					100
pGATA23mScarlet	4.4	2.2	0.5	7	6					100
pGATA23mScarlet	4.4	2.2	0.5	7	6					1	6
pGATA23mScarlet	4.4	2.2	0.5	7	6					1	3
pGATA23mScarlet	4.4	2.2	0.5	7	6					2	6
pGATA23mScarlet	4.4	2.2	0.5	7	6					2	7
pGATA23mScarlet	4.4	2.2	0.5	7	6					1	3
pGATA23mScarlet	4.4	2.2	0.5	7	6					1	5
pGATA23mScarlet	4.4	2.2	0.5	7	6					1	8
pGATA23mScarlet	4.4	2.2	0.5	7	6					1	4
pGATA23mScarlet	4.4	2.2	0.5	7	6					1	3
pGATA23mScarlet	4.4	2.2	0.5	8	7	2.558				3
pGATA23mScarlet	4.4	2.2	0.5	8	7					3
pGATA23mScarlet	4.4	2.2	0.5	8	7					3
pGATA23mScarlet	4.4	2.2	0.5	8	7					4
pGATA23mScarlet	4.4	2.2	0.5	8	7					5
pGATA23mScarlet	4.4	2.2	0.5	8	7					5
pGATA23mScarlet	4.4	2.2	0.5	8	7					5
pGATA23mScarlet	4.4	2.2	0.5	8	7					6
pGATA23mScarlet	4.4	2.2	0.5	8	7					6
pGATA23mScarlet	4.4	2.2	0.5	8	7					100
pGATA23mScarlet	4.4	2.2	0.5	8	7					100
pGATA23mScarlet	4.4	2.2	0.5	8	7					100
pGATA23mScarlet	4.4	2.2	0.5	8	7					100
pGATA23mScarlet	4.4	2.2	0.5	8	7					100
pGATA23mScarlet	4.4	2.2	0.5	8	7					100
pGATA23mScarlet	4.4	2.2	0.5	8	7					100
pGATA23mScarlet	4.4	2.2	0.5	8	7				1	2	6
pGATA23mScarlet	4.4	2.2	0.5	8	7				3	1	5
pGATA23mScarlet	4.4	2.2	0.5	8	7				5	1	4
pGATA23mScarlet	4.4	2.2	0.5	8	7				7	2	6
pGATA23mScarlet	4.4	2.2	0.5	8	7				9	1	5
pGATA23mScarlet	4.4	2.2	0.5	8	7				11	2	8
pGATA23mScarlet	4.4	2.2	0.5	8	7				13	1	8
pGATA23mScarlet	4.4	2.2	0.5	8	7				15	1	2
444 GATA23	3.3	1.1	0	1	1	2.687	23	8.55973		3
444 GATA23	3.3	1.1	0	1	1	2.687	23	8.55973		4
444 GATA23	3.3	1.1	0	1	1	2.687	23	8.55973		5
444 GATA23	3.3	1.1	0	1	1	2.687	23	8.55973		5
444 GATA23	3.3	1.1	0	1	1	2.687	23	8.55973		6
444 GATA23	3.3	1.1	0	1	1	2.687	23	8.55973		6
444 GATA23	3.3	1.1	0	1	1	2.687	23	8.55973		7
444 GATA23	3.3	1.1	0	1	1	2.687	23	8.55973		7
444 GATA23	3.3	1.1	0	1	1	2.687	23	8.55973		7
444 GATA23	3.3	1.1	0	1	1	2.687	23	8.55973		7
444 GATA23	3.3	1.1	0	1	1	2.687	23	8.55973		100
444 GATA23	3.3	1.1	0	1	1	2.687	23	8.55973		100
444 GATA23	3.3	1.1	0	1	1	2.687	23	8.55973		100
444 GATA23	3.3	1.1	0	1	1	2.687	23	8.55973		100
444 GATA23	3.3	1.1	0	1	1	2.687	23	8.55973	1	1	5
444 GATA23	3.3	1.1	0	1	1	2.687	23	8.55973	3	1	2
444 GATA23	3.3	1.1	0	1	1	2.687	23	8.55973	5	1	2
444 GATA23	3.3	1.1	0	1	1	2.687	23	8.55973	7	1	3
444 GATA23	3.3	1.1	0	1	1	2.687	23	8.55973	9	1	5
444 GATA23	3.3	1.1	0	1	1	2.687	23	8.55973	13	2	6
444 GATA23	3.3	1.1	0	1	1	2.687	23	8.55973	15	3
444 GATA23	3.3	1.1	0	1	1	2.687	23	8.55973	17	2	7
444 GATA23	3.3	1.1	0	1	1	2.687	23	8.55973	19	2	4
444 GATA23	3.3	1.1	0	2	2	2.548	26	10.2041		3
444 GATA23	3.3	1.1	0	2	2	2.548	26	10.2041		3
444 GATA23	3.3	1.1	0	2	2	2.548	26	10.2041		4
444 GATA23	3.3	1.1	0	2	2	2.548	26	10.2041		4
444 GATA23	3.3	1.1	0	2	2	2.548	26	10.2041		6
444 GATA23	3.3	1.1	0	2	2	2.548	26	10.2041		7
444 GATA23	3.3	1.1	0	2	2	2.548	26	10.2041		7
444 GATA23	3.3	1.1	0	2	2	2.548	26	10.2041		7
444 GATA23	3.3	1.1	0	2	2	2.548	26	10.2041		100
444 GATA23	3.3	1.1	0	2	2	2.548	26	10.2041		100
444 GATA23	3.3	1.1	0	2	2	2.548	26	10.2041		100
444 GATA23	3.3	1.1	0	2	2	2.548	26	10.2041		100
444 GATA23	3.3	1.1	0	2	2	2.548	26	10.2041		100
444 GATA23	3.3	1.1	0	2	2	2.548	26	10.2041		100
444 GATA23	3.3	1.1	0	2	2	2.548	26	10.2041		100
444 GATA23	3.3	1.1	0	2	2	2.548	26	10.2041	22	2	7
444 GATA23	3.3	1.1	0	2	2	2.548	26	10.2041	24	1	6
444 GATA23	3.3	1.1	0	2	2	2.548	26	10.2041	26	1	6
444 GATA23	3.3	1.1	0	2	2	2.548	26	10.2041	28	1	7
444 GATA23	3.3	1.1	0	2	2	2.548	26	10.2041	30	2	5
444 GATA23	3.3	1.1	0	2	2	2.548	26	10.2041	32	2	5
444 GATA23	3.3	1.1	0	2	2	2.548	26	10.2041	34	3
444 GATA23	3.3	1.1	0	2	2	2.548	26	10.2041	36	2	5
444 GATA23	3.3	1.1	0	2	2	2.548	26	10.2041	38	2	6
444 GATA23	3.3	1.1	0	2	2	2.548	26	10.2041	40	2	4
444 GATA23	3.3	1.1	0	2	2	2.548	26	10.2041	42	1	3
444 GATA23	3.3	1.1	0	3	3	2.584	23	8.90093		3
444 GATA23	3.3	1.1	0	3	3	2.584	23	8.90093		3
444 GATA23	3.3	1.1	0	3	3	2.584	23	8.90093		4
444 GATA23	3.3	1.1	0	3	3	2.584	23	8.90093		4
444 GATA23	3.3	1.1	0	3	3	2.584	23	8.90093		5
444 GATA23	3.3	1.1	0	3	3	2.584	23	8.90093		5
444 GATA23	3.3	1.1	0	3	3	2.584	23	8.90093		6
444 GATA23	3.3	1.1	0	3	3	2.584	23	8.90093		100
444 GATA23	3.3	1.1	0	3	3	2.584	23	8.90093		100
444 GATA23	3.3	1.1	0	3	3	2.584	23	8.90093		100
444 GATA23	3.3	1.1	0	3	3	2.584	23	8.90093		100
444 GATA23	3.3	1.1	0	3	3	2.584	23	8.90093	45	2	4
444 GATA23	3.3	1.1	0	3	3	2.584	23	8.90093	47	1	2
444 GATA23	3.3	1.1	0	3	3	2.584	23	8.90093	49	1	6
444 GATA23	3.3	1.1	0	3	3	2.584	23	8.90093	51	1	7
444 GATA23	3.3	1.1	0	3	3	2.584	23	8.90093	55	2	4
444 GATA23	3.3	1.1	0	3	3	2.584	23	8.90093	57	2	4
444 GATA23	3.3	1.1	0	3	3	2.584	23	8.90093	59	1	4
444 GATA23	3.3	1.1	0	3	3	2.584	23	8.90093	61	2	5
444 GATA23	3.3	1.1	0	3	3	2.584	23	8.90093	63	2	5
444 GATA23	3.3	1.1	0	3	3	2.584	23	8.90093	65	2	5
444 GATA23	3.3	1.1	0	3	3	2.584	23	8.90093	67	2	3
444 GATA23	3.3	1.1	0	3	3	2.584	23	8.90093	69	2	4
444 GATA23	3.3	1.1	0	4	4	2.563	28	10.9247		3
444 GATA23	3.3	1.1	0	4	4	2.563	28	10.9247		3
444 GATA23	3.3	1.1	0	4	4	2.563	28	10.9247		4
444 GATA23	3.3	1.1	0	4	4	2.563	28	10.9247		4
444 GATA23	3.3	1.1	0	4	4	2.563	28	10.9247		5
444 GATA23	3.3	1.1	0	4	4	2.563	28	10.9247		6
444 GATA23	3.3	1.1	0	4	4	2.563	28	10.9247		7
444 GATA23	3.3	1.1	0	4	4	2.563	28	10.9247		7
444 GATA23	3.3	1.1	0	4	4	2.563	28	10.9247		7
444 GATA23	3.3	1.1	0	4	4	2.563	28	10.9247		100
444 GATA23	3.3	1.1	0	4	4	2.563	28	10.9247		100
444 GATA23	3.3	1.1	0	4	4	2.563	28	10.9247		100
444 GATA23	3.3	1.1	0	4	4	2.563	28	10.9247		100
444 GATA23	3.3	1.1	0	4	4	2.563	28	10.9247		100
444 GATA23	3.3	1.1	0	4	4	2.563	28	10.9247	72	1	2
444 GATA23	3.3	1.1	0	4	4	2.563	28	10.9247	74	1	5
444 GATA23	3.3	1.1	0	4	4	2.563	28	10.9247	76	1	4
444 GATA23	3.3	1.1	0	4	4	2.563	28	10.9247	78	1	5
444 GATA23	3.3	1.1	0	4	4	2.563	28	10.9247	80	1	2
444 GATA23	3.3	1.1	0	4	4	2.563	28	10.9247	82	2	5
444 GATA23	3.3	1.1	0	4	4	2.563	28	10.9247	86	3
444 GATA23	3.3	1.1	0	4	4	2.563	28	10.9247	88	2	4
444 GATA23	3.3	1.1	0	4	4	2.563	28	10.9247	90	2	4
444 GATA23	3.3	1.1	0	4	4	2.563	28	10.9247	92	2	6
444 GATA23	3.3	1.1	0	4	4	2.563	28	10.9247	94	1	3
444 GATA23	3.3	1.1	0	4	4	2.563	28	10.9247	96	1	3
444 GATA23	3.3	1.1	0	4	4	2.563	28	10.9247	98	1	4
444 GATA23	3.3	1.1	0	4	4	2.563	28	10.9247	100	1	2
444 GATA23	3.3	1.1	0	5	5	2.713	38	14.0066		3
444 GATA23	3.3	1.1	0	5	5	2.713	38	14.0066		3
444 GATA23	3.3	1.1	0	5	5	2.713	38	14.0066		3
444 GATA23	3.3	1.1	0	5	5	2.713	38	14.0066		4
444 GATA23	3.3	1.1	0	5	5	2.713	38	14.0066		4
444 GATA23	3.3	1.1	0	5	5	2.713	38	14.0066		4
444 GATA23	3.3	1.1	0	5	5	2.713	38	14.0066		4
444 GATA23	3.3	1.1	0	5	5	2.713	38	14.0066		5
444 GATA23	3.3	1.1	0	5	5	2.713	38	14.0066		5
444 GATA23	3.3	1.1	0	5	5	2.713	38	14.0066		5
444 GATA23	3.3	1.1	0	5	5	2.713	38	14.0066		5
444 GATA23	3.3	1.1	0	5	5	2.713	38	14.0066		6
444 GATA23	3.3	1.1	0	5	5	2.713	38	14.0066		6
444 GATA23	3.3	1.1	0	5	5	2.713	38	14.0066		100
444 GATA23	3.3	1.1	0	5	5	2.713	38	14.0066		100
444 GATA23	3.3	1.1	0	5	5	2.713	38	14.0066		100
444 GATA23	3.3	1.1	0	5	5	2.713	38	14.0066		100
444 GATA23	3.3	1.1	0	5	5	2.713	38	14.0066		100
444 GATA23	3.3	1.1	0	5	5	2.713	38	14.0066		100
444 GATA23	3.3	1.1	0	5	5	2.713	38	14.0066		100
444 GATA23	3.3	1.1	0	5	5	2.713	38	14.0066	105	1	3
444 GATA23	3.3	1.1	0	5	5	2.713	38	14.0066	107	1	5
444 GATA23	3.3	1.1	0	5	5	2.713	38	14.0066	109	2	7
444 GATA23	3.3	1.1	0	5	5	2.713	38	14.0066	111	1	4
444 GATA23	3.3	1.1	0	5	5	2.713	38	14.0066	113	1	4
444 GATA23	3.3	1.1	0	5	5	2.713	38	14.0066	115	2	8
444 GATA23	3.3	1.1	0	5	5	2.713	38	14.0066	117	2	6
444 GATA23	3.3	1.1	0	5	5	2.713	38	14.0066	119	1	7
444 GATA23	3.3	1.1	0	5	5	2.713	38	14.0066	121	1	3
444 GATA23	3.3	1.1	0	5	5	2.713	38	14.0066	123	1	2
444 GATA23	3.3	1.1	0	5	5	2.713	38	14.0066	125	1	6
444 GATA23	3.3	1.1	0	5	5	2.713	38	14.0066	129	1	4
444 GATA23	3.3	1.1	0	5	5	2.713	38	14.0066	131	3
444 GATA23	3.3	1.1	0	5	5	2.713	38	14.0066	133	2	5
444 GATA23	3.3	1.1	0	5	5	2.713	38	14.0066	135	1	4
444 GATA23	3.3	1.1	0	5	5	2.713	38	14.0066	137	1	5
444 GATA23	3.3	1.1	0	5	5	2.713	38	14.0066	139	2	5
444 GATA23	3.3	1.1	0	5	5	2.713	38	14.0066	141	2	5
444 GATA23	3.3	1.1	0	6	6	2.878	31	10.7714		3
444 GATA23	3.3	1.1	0	6	6	2.878	31	10.7714		4
444 GATA23	3.3	1.1	0	6	6	2.878	31	10.7714		4
444 GATA23	3.3	1.1	0	6	6	2.878	31	10.7714		4
444 GATA23	3.3	1.1	0	6	6	2.878	31	10.7714		6
444 GATA23	3.3	1.1	0	6	6	2.878	31	10.7714		6
444 GATA23	3.3	1.1	0	6	6	2.878	31	10.7714		7
444 GATA23	3.3	1.1	0	6	6	2.878	31	10.7714		7
444 GATA23	3.3	1.1	0	6	6	2.878	31	10.7714		7
444 GATA23	3.3	1.1	0	6	6	2.878	31	10.7714		100
444 GATA23	3.3	1.1	0	6	6	2.878	31	10.7714		100
444 GATA23	3.3	1.1	0	6	6	2.878	31	10.7714		100
444 GATA23	3.3	1.1	0	6	6	2.878	31	10.7714		100
444 GATA23	3.3	1.1	0	6	6	2.878	31	10.7714		100
444 GATA23	3.3	1.1	0	6	6	2.878	31	10.7714		100
444 GATA23	3.3	1.1	0	6	6	2.878	31	10.7714		100
444 GATA23	3.3	1.1	0	6	6	2.878	31	10.7714	144	1	2
444 GATA23	3.3	1.1	0	6	6	2.878	31	10.7714	146	1	6
444 GATA23	3.3	1.1	0	6	6	2.878	31	10.7714	148	1	5
444 GATA23	3.3	1.1	0	6	6	2.878	31	10.7714	150	2	5
444 GATA23	3.3	1.1	0	6	6	2.878	31	10.7714	152	2	4
444 GATA23	3.3	1.1	0	6	6	2.878	31	10.7714	154	2	5
444 GATA23	3.3	1.1	0	6	6	2.878	31	10.7714	156	2	4
444 GATA23	3.3	1.1	0	6	6	2.878	31	10.7714	158	2	5
444 GATA23	3.3	1.1	0	6	6	2.878	31	10.7714	160	1	3
444 GATA23	3.3	1.1	0	6	6	2.878	31	10.7714	162	2	6
444 GATA23	3.3	1.1	0	6	6	2.878	31	10.7714	164	2	5
444 GATA23	3.3	1.1	0	6	6	2.878	31	10.7714	166	2	4
444 GATA23	3.3	1.1	0	6	6	2.878	31	10.7714	168	2	7
444 GATA23	3.3	1.1	0	6	6	2.878	31	10.7714	170	2	4
444 GATA23	3.3	1.1	0	6	6	2.878	31	10.7714	172	1	2
444 GATA23	3.3	1.1	0	7	7	2.511	19	7.56671		3
444 GATA23	3.3	1.1	0	7	7	2.511	19	7.56671		3
444 GATA23	3.3	1.1	0	7	7	2.511	19	7.56671		5
444 GATA23	3.3	1.1	0	7	7	2.511	19	7.56671		6
444 GATA23	3.3	1.1	0	7	7	2.511	19	7.56671		6
444 GATA23	3.3	1.1	0	7	7	2.511	19	7.56671		6
444 GATA23	3.3	1.1	0	7	7	2.511	19	7.56671		7
444 GATA23	3.3	1.1	0	7	7	2.511	19	7.56671		100
444 GATA23	3.3	1.1	0	7	7	2.511	19	7.56671		100
444 GATA23	3.3	1.1	0	7	7	2.511	19	7.56671		100
444 GATA23	3.3	1.1	0	7	7	2.511	19	7.56671		100
444 GATA23	3.3	1.1	0	7	7	2.511	19	7.56671		100
444 GATA23	3.3	1.1	0	7	7	2.511	19	7.56671		100
444 GATA23	3.3	1.1	0	7	7	2.511	19	7.56671		100
444 GATA23	3.3	1.1	0	7	7	2.511	19	7.56671	175	2	6
444 GATA23	3.3	1.1	0	7	7	2.511	19	7.56671	177	1	5
444 GATA23	3.3	1.1	0	7	7	2.511	19	7.56671	179	1	6
444 GATA23	3.3	1.1	0	7	7	2.511	19	7.56671	181	1	3
444 GATA23	3.3	1.1	0	7	7	2.511	19	7.56671	183	1	4
444 GATA23	3.3	1.1	0	8	8	2.808	32	11.396		3
444 GATA23	3.3	1.1	0	8	8	2.808	32	11.396		3
444 GATA23	3.3	1.1	0	8	8	2.808	32	11.396		4
444 GATA23	3.3	1.1	0	8	8	2.808	32	11.396		4
444 GATA23	3.3	1.1	0	8	8	2.808	32	11.396		5
444 GATA23	3.3	1.1	0	8	8	2.808	32	11.396		5
444 GATA23	3.3	1.1	0	8	8	2.808	32	11.396		6
444 GATA23	3.3	1.1	0	8	8	2.808	32	11.396		6
444 GATA23	3.3	1.1	0	8	8	2.808	32	11.396		6
444 GATA23	3.3	1.1	0	8	8	2.808	32	11.396		6
444 GATA23	3.3	1.1	0	8	8	2.808	32	11.396		7
444 GATA23	3.3	1.1	0	8	8	2.808	32	11.396		100
444 GATA23	3.3	1.1	0	8	8	2.808	32	11.396		100
444 GATA23	3.3	1.1	0	8	8	2.808	32	11.396		100
444 GATA23	3.3	1.1	0	8	8	2.808	32	11.396		100
444 GATA23	3.3	1.1	0	8	8	2.808	32	11.396		100
444 GATA23	3.3	1.1	0	8	8	2.808	32	11.396		100
444 GATA23	3.3	1.1	0	8	8	2.808	32	11.396		100
444 GATA23	3.3	1.1	0	8	8	2.808	32	11.396	186	1	5
444 GATA23	3.3	1.1	0	8	8	2.808	32	11.396	188	1	2
444 GATA23	3.3	1.1	0	8	8	2.808	32	11.396	190	2	7
444 GATA23	3.3	1.1	0	8	8	2.808	32	11.396	192	1	4
444 GATA23	3.3	1.1	0	8	8	2.808	32	11.396	194	1	6
444 GATA23	3.3	1.1	0	8	8	2.808	32	11.396	196	1	7
444 GATA23	3.3	1.1	0	8	8	2.808	32	11.396	198	1	3
444 GATA23	3.3	1.1	0	8	8	2.808	32	11.396	200	2	5
444 GATA23	3.3	1.1	0	8	8	2.808	32	11.396	202	1	2
444 GATA23	3.3	1.1	0	8	8	2.808	32	11.396	204	2	3
444 GATA23	3.3	1.1	0	8	8	2.808	32	11.396	206	2	6
444 GATA23	3.3	1.1	0	8	8	2.808	32	11.396	208	1	3
444 GATA23	3.3	1.1	0	8	8	2.808	32	11.396	210	1	4
444 GATA23	3.3	1.1	0	8	8	2.808	32	11.396	212	2	4
444 GATA23	3.3	1.1	0	9	9	2.661	24	9.01917		3
444 GATA23	3.3	1.1	0	9	9	2.661	24	9.01917		3
444 GATA23	3.3	1.1	0	9	9	2.661	24	9.01917		3
444 GATA23	3.3	1.1	0	9	9	2.661	24	9.01917		4
444 GATA23	3.3	1.1	0	9	9	2.661	24	9.01917		4
444 GATA23	3.3	1.1	0	9	9	2.661	24	9.01917		5
444 GATA23	3.3	1.1	0	9	9	2.661	24	9.01917		5
444 GATA23	3.3	1.1	0	9	9	2.661	24	9.01917		5
444 GATA23	3.3	1.1	0	9	9	2.661	24	9.01917		6
444 GATA23	3.3	1.1	0	9	9	2.661	24	9.01917		7
444 GATA23	3.3	1.1	0	9	9	2.661	24	9.01917		7
444 GATA23	3.3	1.1	0	9	9	2.661	24	9.01917		100
444 GATA23	3.3	1.1	0	9	9	2.661	24	9.01917		100
444 GATA23	3.3	1.1	0	9	9	2.661	24	9.01917		100
444 GATA23	3.3	1.1	0	9	9	2.661	24	9.01917	215	2	5
444 GATA23	3.3	1.1	0	9	9	2.661	24	9.01917	217	1	2
444 GATA23	3.3	1.1	0	9	9	2.661	24	9.01917	219	1	5
444 GATA23	3.3	1.1	0	9	9	2.661	24	9.01917	223	1	7
444 GATA23	3.3	1.1	0	9	9	2.661	24	9.01917	225	2	8
444 GATA23	3.3	1.1	0	9	9	2.661	24	9.01917	227	1	6
444 GATA23	3.3	1.1	0	9	9	2.661	24	9.01917	229	2	4
444 GATA23	3.3	1.1	0	9	9	2.661	24	9.01917	233	2	5
444 GATA23	3.3	1.1	0	9	9	2.661	24	9.01917	235	1	5
444 GATA23	3.3	1.1	0	9	9	2.661	24	9.01917	237	1	8
444 GATA23	3.3	1.1	0.5	1	1	2.332	19	8.14751		3
444 GATA23	3.3	1.1	0.5	1	1	2.332	19	8.14751		3
444 GATA23	3.3	1.1	0.5	1	1	2.332	19	8.14751		4
444 GATA23	3.3	1.1	0.5	1	1	2.332	19	8.14751		4
444 GATA23	3.3	1.1	0.5	1	1	2.332	19	8.14751		6
444 GATA23	3.3	1.1	0.5	1	1	2.332	19	8.14751		7
444 GATA23	3.3	1.1	0.5	1	1	2.332	19	8.14751		100
444 GATA23	3.3	1.1	0.5	1	1	2.332	19	8.14751		100
444 GATA23	3.3	1.1	0.5	1	1	2.332	19	8.14751		100
444 GATA23	3.3	1.1	0.5	1	1	2.332	19	8.14751		100
444 GATA23	3.3	1.1	0.5	1	1	2.332	19	8.14751	3	1	4
444 GATA23	3.3	1.1	0.5	1	1	2.332	19	8.14751	5	1	7
444 GATA23	3.3	1.1	0.5	1	1	2.332	19	8.14751	7	2	6
444 GATA23	3.3	1.1	0.5	1	1	2.332	19	8.14751	9	2	8
444 GATA23	3.3	1.1	0.5	1	1	2.332	19	8.14751	11	2	5
444 GATA23	3.3	1.1	0.5	1	1	2.332	19	8.14751	13	1	3
444 GATA23	3.3	1.1	0.5	1	1	2.332	19	8.14751	15	2	5
444 GATA23	3.3	1.1	0.5	1	1	2.332	19	8.14751	17	1	3
444 GATA23	3.3	1.1	0.5	1	1	2.332	19	8.14751	19	2	4
444 GATA23	3.3	1.1	0.5	3	2	2.447	20	8.17327		4
444 GATA23	3.3	1.1	0.5	3	2	2.447	20	8.17327		6
444 GATA23	3.3	1.1	0.5	3	2	2.447	20	8.17327		7
444 GATA23	3.3	1.1	0.5	3	2	2.447	20	8.17327		7
444 GATA23	3.3	1.1	0.5	3	2	2.447	20	8.17327		100
444 GATA23	3.3	1.1	0.5	3	2	2.447	20	8.17327		100
444 GATA23	3.3	1.1	0.5	3	2	2.447	20	8.17327		100
444 GATA23	3.3	1.1	0.5	3	2	2.447	20	8.17327		100
444 GATA23	3.3	1.1	0.5	3	2	2.447	20	8.17327		100
444 GATA23	3.3	1.1	0.5	3	2	2.447	20	8.17327		100
444 GATA23	3.3	1.1	0.5	3	2	2.447	20	8.17327	24	1	4
444 GATA23	3.3	1.1	0.5	3	2	2.447	20	8.17327	26	1	7
444 GATA23	3.3	1.1	0.5	3	2	2.447	20	8.17327	30	2	7
444 GATA23	3.3	1.1	0.5	3	2	2.447	20	8.17327	32	1	2
444 GATA23	3.3	1.1	0.5	3	2	2.447	20	8.17327	34	1	8
444 GATA23	3.3	1.1	0.5	3	2	2.447	20	8.17327	36	2	3
444 GATA23	3.3	1.1	0.5	3	2	2.447	20	8.17327	38	2	5
444 GATA23	3.3	1.1	0.5	3	2	2.447	20	8.17327	40	1	5
444 GATA23	3.3	1.1	0.5	3	2	2.447	20	8.17327	42	1	2
444 GATA23	3.3	1.1	0.5	3	2	2.447	20	8.17327	44	1	3
444 GATA23	3.3	1.1	0.5	4	3	2.624	21	8.00305		3
444 GATA23	3.3	1.1	0.5	4	3	2.624	21	8.00305		3
444 GATA23	3.3	1.1	0.5	4	3	2.624	21	8.00305		3
444 GATA23	3.3	1.1	0.5	4	3	2.624	21	8.00305		3
444 GATA23	3.3	1.1	0.5	4	3	2.624	21	8.00305		5
444 GATA23	3.3	1.1	0.5	4	3	2.624	21	8.00305		5
444 GATA23	3.3	1.1	0.5	4	3	2.624	21	8.00305		5
444 GATA23	3.3	1.1	0.5	4	3	2.624	21	8.00305		6
444 GATA23	3.3	1.1	0.5	4	3	2.624	21	8.00305		7
444 GATA23	3.3	1.1	0.5	4	3	2.624	21	8.00305		7
444 GATA23	3.3	1.1	0.5	4	3	2.624	21	8.00305		100
444 GATA23	3.3	1.1	0.5	4	3	2.624	21	8.00305		100
444 GATA23	3.3	1.1	0.5	4	3	2.624	21	8.00305		100
444 GATA23	3.3	1.1	0.5	4	3	2.624	21	8.00305		100
444 GATA23	3.3	1.1	0.5	4	3	2.624	21	8.00305	47	1	2
444 GATA23	3.3	1.1	0.5	4	3	2.624	21	8.00305	49	1	8
444 GATA23	3.3	1.1	0.5	4	3	2.624	21	8.00305	53	3
444 GATA23	3.3	1.1	0.5	4	3	2.624	21	8.00305	55	1	5
444 GATA23	3.3	1.1	0.5	4	3	2.624	21	8.00305	59	1	3
444 GATA23	3.3	1.1	0.5	4	3	2.624	21	8.00305	61	1	5
444 GATA23	3.3	1.1	0.5	4	3	2.624	21	8.00305	63	1	4
444 GATA23	3.3	1.1	0.5	6	4	2.558	23	8.9914		3
444 GATA23	3.3	1.1	0.5	6	4	2.558	23	8.9914		5
444 GATA23	3.3	1.1	0.5	6	4	2.558	23	8.9914		5
444 GATA23	3.3	1.1	0.5	6	4	2.558	23	8.9914		5
444 GATA23	3.3	1.1	0.5	6	4	2.558	23	8.9914		6
444 GATA23	3.3	1.1	0.5	6	4	2.558	23	8.9914		6
444 GATA23	3.3	1.1	0.5	6	4	2.558	23	8.9914		7
444 GATA23	3.3	1.1	0.5	6	4	2.558	23	8.9914		7
444 GATA23	3.3	1.1	0.5	6	4	2.558	23	8.9914		100
444 GATA23	3.3	1.1	0.5	6	4	2.558	23	8.9914		100
444 GATA23	3.3	1.1	0.5	6	4	2.558	23	8.9914	66	1	7
444 GATA23	3.3	1.1	0.5	6	4	2.558	23	8.9914	68	1	4
444 GATA23	3.3	1.1	0.5	6	4	2.558	23	8.9914	70	1	5
444 GATA23	3.3	1.1	0.5	6	4	2.558	23	8.9914	72	2	2
444 GATA23	3.3	1.1	0.5	6	4	2.558	23	8.9914	74	1	3
444 GATA23	3.3	1.1	0.5	6	4	2.558	23	8.9914	76	2	6
444 GATA23	3.3	1.1	0.5	6	4	2.558	23	8.9914	80	1	6
444 GATA23	3.3	1.1	0.5	6	4	2.558	23	8.9914	84	1	5
444 GATA23	3.3	1.1	0.5	6	4	2.558	23	8.9914	86	1	6
444 GATA23	3.3	1.1	0.5	6	4	2.558	23	8.9914	90	2	7
444 GATA23	3.3	1.1	0.5	6	4	2.558	23	8.9914	94	2	3
444 GATA23	3.3	1.1	0.5	6	4	2.558	23	8.9914	96	2	4
444 GATA23	3.3	1.1	0.5	6	4	2.558	23	8.9914	98	1	5
444 GATA23	3.3	1.1	0.5	7	5	2.354	22	9.34579		4
444 GATA23	3.3	1.1	0.5	7	5	2.354	22	9.34579		4
444 GATA23	3.3	1.1	0.5	7	5	2.354	22	9.34579		5
444 GATA23	3.3	1.1	0.5	7	5	2.354	22	9.34579		6
444 GATA23	3.3	1.1	0.5	7	5	2.354	22	9.34579		6
444 GATA23	3.3	1.1	0.5	7	5	2.354	22	9.34579		100
444 GATA23	3.3	1.1	0.5	7	5	2.354	22	9.34579		100
444 GATA23	3.3	1.1	0.5	7	5	2.354	22	9.34579		100
444 GATA23	3.3	1.1	0.5	7	5	2.354	22	9.34579	101	2	5
444 GATA23	3.3	1.1	0.5	7	5	2.354	22	9.34579	105	1	5
444 GATA23	3.3	1.1	0.5	7	5	2.354	22	9.34579	107	1	3
444 GATA23	3.3	1.1	0.5	7	5	2.354	22	9.34579	109	1	6
444 GATA23	3.3	1.1	0.5	7	5	2.354	22	9.34579	111	2	6
444 GATA23	3.3	1.1	0.5	7	5	2.354	22	9.34579	113	1	2
444 GATA23	3.3	1.1	0.5	7	5	2.354	22	9.34579	115	1	8
444 GATA23	3.3	1.1	0.5	7	5	2.354	22	9.34579	117	2	5
444 GATA23	3.3	1.1	0.5	7	5	2.354	22	9.34579	119	2	5
444 GATA23	3.3	1.1	0.5	7	5	2.354	22	9.34579	121	1	4
444 GATA23	3.3	1.1	0.5	7	5	2.354	22	9.34579	123	2	5
444 GATA23	3.3	1.1	0.5	7	5	2.354	22	9.34579	125	1	3
444 GATA23	3.3	1.1	0.5	7	5	2.354	22	9.34579	127	1	2
444 GATA23	3.3	1.1	0.5	7	5	2.354	22	9.34579	129	1	3
444 GATA23	3.3	1.1	0.5	8	6	2.387	15	6.28404		4
444 GATA23	3.3	1.1	0.5	8	6	2.387	15	6.28404		5
444 GATA23	3.3	1.1	0.5	8	6	2.387	15	6.28404		6
444 GATA23	3.3	1.1	0.5	8	6	2.387	15	6.28404		6
444 GATA23	3.3	1.1	0.5	8	6	2.387	15	6.28404		7
444 GATA23	3.3	1.1	0.5	8	6	2.387	15	6.28404		7
444 GATA23	3.3	1.1	0.5	8	6	2.387	15	6.28404		100
444 GATA23	3.3	1.1	0.5	8	6	2.387	15	6.28404		100
444 GATA23	3.3	1.1	0.5	8	6	2.387	15	6.28404	131	2	7
444 GATA23	3.3	1.1	0.5	8	6	2.387	15	6.28404	136	1	5
444 GATA23	3.3	1.1	0.5	8	6	2.387	15	6.28404	138	1	2
444 GATA23	3.3	1.1	0.5	8	6	2.387	15	6.28404	140	1	5
444 GATA23	3.3	1.1	0.5	8	6	2.387	15	6.28404	142	2	4
444 GATA23	3.3	1.1	0.5	8	6	2.387	15	6.28404	146	2	3
444 GATA23	3.3	1.1	0.5	8	6	2.387	15	6.28404	148	1	3
444 GATA23	3.3	1.1	0.5	5	7	2.152	18	8.36431		4
444 GATA23	3.3	1.1	0.5	5	7	2.152	18	8.36431		6
444 GATA23	3.3	1.1	0.5	5	7	2.152	18	8.36431		6
444 GATA23	3.3	1.1	0.5	5	7	2.152	18	8.36431		6
444 GATA23	3.3	1.1	0.5	5	7	2.152	18	8.36431		6
444 GATA23	3.3	1.1	0.5	5	7	2.152	18	8.36431		7
444 GATA23	3.3	1.1	0.5	5	7	2.152	18	8.36431		100
444 GATA23	3.3	1.1	0.5	5	7	2.152	18	8.36431		100
444 GATA23	3.3	1.1	0.5	5	7	2.152	18	8.36431		100
444 GATA23	3.3	1.1	0.5	5	7	2.152	18	8.36431	151	1	5
444 GATA23	3.3	1.1	0.5	5	7	2.152	18	8.36431	153	1	6
444 GATA23	3.3	1.1	0.5	5	7	2.152	18	8.36431	157	1	2
444 GATA23	3.3	1.1	0.5	5	7	2.152	18	8.36431	159	1	4
444 GATA23	3.3	1.1	0.5	5	7	2.152	18	8.36431	161	2	5
444 GATA23	3.3	1.1	0.5	5	7	2.152	18	8.36431	163	2	8
444 GATA23	3.3	1.1	0.5	5	7	2.152	18	8.36431	165	1	5
444 GATA23	3.3	1.1	0.5	5	7	2.152	18	8.36431	167	2	5
444 GATA23	3.3	1.1	0.5	5	7	2.152	18	8.36431	169	2	3
444 GATA23	3.3	1.1	0.5	10	8	2.053	19	9.25475		3
444 GATA23	3.3	1.1	0.5	10	8	2.053	19	9.25475		4
444 GATA23	3.3	1.1	0.5	10	8	2.053	19	9.25475		5
444 GATA23	3.3	1.1	0.5	10	8	2.053	19	9.25475		5
444 GATA23	3.3	1.1	0.5	10	8	2.053	19	9.25475		6
444 GATA23	3.3	1.1	0.5	10	8	2.053	19	9.25475		100
444 GATA23	3.3	1.1	0.5	10	8	2.053	19	9.25475		100
444 GATA23	3.3	1.1	0.5	10	8	2.053	19	9.25475		100
444 GATA23	3.3	1.1	0.5	10	8	2.053	19	9.25475		100
444 GATA23	3.3	1.1	0.5	10	8	2.053	19	9.25475	174	1	6
444 GATA23	3.3	1.1	0.5	10	8	2.053	19	9.25475	176	2	5
444 GATA23	3.3	1.1	0.5	10	8	2.053	19	9.25475	178	1	5
444 GATA23	3.3	1.1	0.5	10	8	2.053	19	9.25475	180	1	2
444 GATA23	3.3	1.1	0.5	10	8	2.053	19	9.25475	182	1	4
444 GATA23	3.3	1.1	0.5	10	8	2.053	19	9.25475	184	2	5
444 GATA23	3.3	1.1	0.5	10	8	2.053	19	9.25475	186	1	4
444 GATA23	3.3	1.1	0.5	10	8	2.053	19	9.25475	190	1	2
444 GATA23	3.3	1.1	0.5	10	8	2.053	19	9.25475	192	1	2
444 GATA23	3.3	1.1	0.5	10	8	2.053	19	9.25475	194	3
GATA23xIAAslow	2.2	2.2	0	1	1	2.82	31	10.9929		3
GATA23xIAAslow	2.2	2.2	0	1	1		31			7
GATA23xIAAslow	2.2	2.2	0	1	1		31		1	1	3
GATA23xIAAslow	2.2	2.2	0	1	1		31		3	1	5
GATA23xIAAslow	2.2	2.2	0	1	1		31		5	1	4
GATA23xIAAslow	2.2	2.2	0	1	1		31		7	1	7
GATA23xIAAslow	2.2	2.2	0	1	1		31		9	1	7
GATA23xIAAslow	2.2	2.2	0	1	1		31		11	1	2
GATA23xIAAslow	2.2	2.2	0	1	1		31		13	1	8
GATA23xIAAslow	2.2	2.2	0	1	1		31		15	1	5
GATA23xIAAslow	2.2	2.2	0	1	1		31		17	1	5
GATA23xIAAslow	2.2	2.2	0	1	1		31		19	2	5
GATA23xIAAslow	2.2	2.2	0	1	1		31		21	2	6
GATA23xIAAslow	2.2	2.2	0	1	1		31		23	1	10
GATA23xIAAslow	2.2	2.2	0	1	1		31		25	1	9
GATA23xIAAslow	2.2	2.2	0	1	1		31		27	1	7
GATA23xIAAslow	2.2	2.2	0	1	1		31		29	1	8
GATA23xIAAslow	2.2	2.2	0	1	1		31		31	1	4
GATA23xIAAslow	2.2	2.2	0	1	1		31		35	2	5
GATA23xIAAslow	2.2	2.2	0	1	1		31		37	2	6
GATA23xIAAslow	2.2	2.2	0	1	1		31		39	1	3
GATA23xIAAslow	2.2	2.2	0	1	1		31		41	1	10
GATA23xIAAslow	2.2	2.2	0	1	1		31		43	1	7
GATA23xIAAslow	2.2	2.2	0	1	1		31		47	2	3
GATA23xIAAslow	2.2	2.2	0	1	1		31		52	1	6
GATA23xIAAslow	2.2	2.2	0	1	1		31		54	1	7
GATA23xIAAslow	2.2	2.2	0	1	1		31		56	1	2
GATA23xIAAslow	2.2	2.2	0	1	1		31		58	1	2
GATA23xIAAslow	2.2	2.2	0	1	1		31		60	1	2
GATA23xIAAslow	2.2	2.2	0	1	1		31		62	2	6
GATA23xIAAslow	2.2	2.2	0	1	1		31		64	1	5
GATA23xIAAslow	2.2	2.2	0	2	2	3.272	28			3
GATA23xIAAslow	2.2	2.2	0	2	2		28			3
GATA23xIAAslow	2.2	2.2	0	2	2		28			5
GATA23xIAAslow	2.2	2.2	0	2	2		28		67	1	4
GATA23xIAAslow	2.2	2.2	0	2	2		28		69	1	2
GATA23xIAAslow	2.2	2.2	0	2	2		28		71	1	3
GATA23xIAAslow	2.2	2.2	0	2	2		28		75	1	2
GATA23xIAAslow	2.2	2.2	0	2	2		28		77	1	4
GATA23xIAAslow	2.2	2.2	0	2	2		28		79	1	7
GATA23xIAAslow	2.2	2.2	0	2	2		28		81	1	2
GATA23xIAAslow	2.2	2.2	0	2	2		28		83	1	5
GATA23xIAAslow	2.2	2.2	0	2	2		28		85	2	4
GATA23xIAAslow	2.2	2.2	0	2	2		28		87	2	5
GATA23xIAAslow	2.2	2.2	0	2	2		28		89	1	4
GATA23xIAAslow	2.2	2.2	0	2	2		28		91	3
GATA23xIAAslow	2.2	2.2	0	2	2		28		93	2	8
GATA23xIAAslow	2.2	2.2	0	2	2		28		97	4
GATA23xIAAslow	2.2	2.2	0	2	2		28		99	1	8
GATA23xIAAslow	2.2	2.2	0	2	2		28		101	1	7
GATA23xIAAslow	2.2	2.2	0	2	2		28		103	2	4
GATA23xIAAslow	2.2	2.2	0	2	2		28		105	1	6
GATA23xIAAslow	2.2	2.2	0	2	2		28		107	1	2
GATA23xIAAslow	2.2	2.2	0	2	2		28		109	1	4
GATA23xIAAslow	2.2	2.2	0	2	2		28		111	1	5
GATA23xIAAslow	2.2	2.2	0	2	2		28		113	1	5
GATA23xIAAslow	2.2	2.2	0	2	2		28		115	1	2
GATA23xIAAslow	2.2	2.2	0	2	2		28		117	3
GATA23xIAAslow	2.2	2.2	0	2	2		28		119	1	5
GATA23xIAAslow	2.2	2.2	0	3	3	3.24	21		124	1	2
GATA23xIAAslow	2.2	2.2	0	3	3		21		126	1	4
GATA23xIAAslow	2.2	2.2	0	3	3		21		128	1	5
GATA23xIAAslow	2.2	2.2	0	3	3		21		130	1	3
GATA23xIAAslow	2.2	2.2	0	3	3		21		134	1	4
GATA23xIAAslow	2.2	2.2	0	3	3		21		136	1	2
GATA23xIAAslow	2.2	2.2	0	3	3		21		138	1	4
GATA23xIAAslow	2.2	2.2	0	3	3		21		140	1	2
GATA23xIAAslow	2.2	2.2	0	3	3		21		142	1	2
GATA23xIAAslow	2.2	2.2	0	3	3		21		144	1	3
GATA23xIAAslow	2.2	2.2	0	3	3		21		146	1	4
GATA23xIAAslow	2.2	2.2	0	3	3		21		148	1	3
GATA23xIAAslow	2.2	2.2	0	3	3		21		150	2	4
GATA23xIAAslow	2.2	2.2	0	3	3		21		152	1	6
GATA23xIAAslow	2.2	2.2	0	3	3		21		154	1	7
GATA23xIAAslow	2.2	2.2	0	3	3		21		158	1	8
GATA23xIAAslow	2.2	2.2	0	3	3		21		162	1	6
GATA23xIAAslow	2.2	2.2	0	3	3		21		166	1	5
GATA23xIAAslow	2.2	2.2	0	3	3		21		170	1	4
GATA23xIAAslow	2.2	2.2	0	3	3		21		174	1	8
GATA23xIAAslow	2.2	2.2	0	3	3		21		176	1	7
GATA23xIAAslow	2.2	2.2	0	4	4	2.616	30		179	1	2
GATA23xIAAslow	2.2	2.2	0	4	4		30		181	1	2
GATA23xIAAslow	2.2	2.2	0	4	4		30		185	1	2
GATA23xIAAslow	2.2	2.2	0	4	4		30		187	1	5
GATA23xIAAslow	2.2	2.2	0	4	4		30		189	1	7
GATA23xIAAslow	2.2	2.2	0	4	4		30		191	1	3
GATA23xIAAslow	2.2	2.2	0	4	4		30		193	1	4
GATA23xIAAslow	2.2	2.2	0	4	4		30		195	2	5
GATA23xIAAslow	2.2	2.2	0	4	4		30		197	1	6
GATA23xIAAslow	2.2	2.2	0	4	4		30		199	1	2
GATA23xIAAslow	2.2	2.2	0	4	4		30		201	1	2
GATA23xIAAslow	2.2	2.2	0	4	4		30		207	1	2
GATA23xIAAslow	2.2	2.2	0	4	4		30		209	1	5
GATA23xIAAslow	2.2	2.2	0	4	4		30		211	1	8
GATA23xIAAslow	2.2	2.2	0	4	4		30		213	1	7
GATA23xIAAslow	2.2	2.2	0	4	4		30		215	2	6
GATA23xIAAslow	2.2	2.2	0	4	4		30		217	3
GATA23xIAAslow	2.2	2.2	0	4	4		30		219	2	7
GATA23xIAAslow	2.2	2.2	0	4	4		30		221	1	11
GATA23xIAAslow	2.2	2.2	0	4	4		30		223	2	7
GATA23xIAAslow	2.2	2.2	0	4	4		30		225	1	8
GATA23xIAAslow	2.2	2.2	0	4	4		30		227	2	8
GATA23xIAAslow	2.2	2.2	0	4	4		30		229	1	6
GATA23xIAAslow	2.2	2.2	0	4	4		30		231	1	6
GATA23xIAAslow	2.2	2.2	0	4	4		30		233	1	7
GATA23xIAAslow	2.2	2.2	0	4	4		30		235	1	4
GATA23xIAAslow	2.2	2.2	0	4	4		30		237	1	5
GATA23xIAAslow	2.2	2.2	0	4	4		30		241	2	5
GATA23xIAAslow	2.2	2.2	0	4	4		30		245	1	2
GATA23xIAAslow	2.2	2.2	0	4	4		30		247	1	4
GATA23xIAAslow	2.2	2.2	0	5	5	2.398	19		251	1	6
GATA23xIAAslow	2.2	2.2	0	5	5		19		253	1	5
GATA23xIAAslow	2.2	2.2	0	5	5		19		255	1	3
GATA23xIAAslow	2.2	2.2	0	5	5		19		257	1	4
GATA23xIAAslow	2.2	2.2	0	5	5		19		259	1	7
GATA23xIAAslow	2.2	2.2	0	5	5		19		261	1	4
GATA23xIAAslow	2.2	2.2	0	5	5		19		263	1	3
GATA23xIAAslow	2.2	2.2	0	5	5		19		265	1	3
GATA23xIAAslow	2.2	2.2	0	5	5		19		269	1	5
GATA23xIAAslow	2.2	2.2	0	5	5		19		271	1	5
GATA23xIAAslow	2.2	2.2	0	5	5		19		273	2	6
GATA23xIAAslow	2.2	2.2	0	5	5		19		275	1	8
GATA23xIAAslow	2.2	2.2	0	5	5		19		277	3
GATA23xIAAslow	2.2	2.2	0	5	5		19		279	1	7
GATA23xIAAslow	2.2	2.2	0	5	5		19		281	2	8
GATA23xIAAslow	2.2	2.2	0	5	5		19		283	1	8
GATA23xIAAslow	2.2	2.2	0	5	5		19		285	1	9
GATA23xIAAslow	2.2	2.2	0	5	5		19		287	1	9
GATA23xIAAslow	2.2	2.2	0	5	5		19		289	1	4
GATA23xIAAslow	2.2	2.2	0	6	6	2.196	31			3
GATA23xIAAslow	2.2	2.2	0	6	6		31			3
GATA23xIAAslow	2.2	2.2	0	6	6		31			4
GATA23xIAAslow	2.2	2.2	0	6	6		31			4
GATA23xIAAslow	2.2	2.2	0	6	6		31			4
GATA23xIAAslow	2.2	2.2	0	6	6		31			5
GATA23xIAAslow	2.2	2.2	0	6	6		31			6
GATA23xIAAslow	2.2	2.2	0	6	6		31			6
GATA23xIAAslow	2.2	2.2	0	6	6		31			7
GATA23xIAAslow	2.2	2.2	0	6	6		31			7
GATA23xIAAslow	2.2	2.2	0	6	6		31			7
GATA23xIAAslow	2.2	2.2	0	6	6		31			100
GATA23xIAAslow	2.2	2.2	0	6	6		31		291	6
GATA23xIAAslow	2.2	2.2	0	6	6		31		293	2	5
GATA23xIAAslow	2.2	2.2	0	6	6		31		295	2	4
GATA23xIAAslow	2.2	2.2	0	6	6		31		297	2	5
GATA23xIAAslow	2.2	2.2	0	6	6		31		299	1	2
GATA23xIAAslow	2.2	2.2	0	6	6		31		301	2	7
GATA23xIAAslow	2.2	2.2	0	6	6		31		303	1	7
GATA23xIAAslow	2.2	2.2	0	6	6		31		305	1	4
GATA23xIAAslow	2.2	2.2	0	6	6		31		307	1	6
GATA23xIAAslow	2.2	2.2	0	6	6		31		309	2	6
GATA23xIAAslow	2.2	2.2	0	6	6		31		311	2	7
GATA23xIAAslow	2.2	2.2	0	6	6		31		313	1	6
GATA23xIAAslow	2.2	2.2	0	6	6		31		315	1	3
GATA23xIAAslow	2.2	2.2	0	6	6		31		317	1	5
GATA23xIAAslow	2.2	2.2	0	6	6		31		319	1	9
GATA23xIAAslow	2.2	2.2	0	6	6		31		321	1	7
GATA23xIAAslow	2.2	2.2	0	6	6		31		323	2	6
GATA23xIAAslow	2.2	2.2	0	6	6		31		325	2	6
GATA23xIAAslow	2.2	2.2	0	6	6		31		327	1	7
GATA23xIAAslow	2.2	2.2	0	8	7	2.665	39			3
GATA23xIAAslow	2.2	2.2	0	8	7		39			3
GATA23xIAAslow	2.2	2.2	0	8	7		39			3
GATA23xIAAslow	2.2	2.2	0	8	7		39			3
GATA23xIAAslow	2.2	2.2	0	8	7		39			3
GATA23xIAAslow	2.2	2.2	0	8	7		39			4
GATA23xIAAslow	2.2	2.2	0	8	7		39			4
GATA23xIAAslow	2.2	2.2	0	8	7		39			4
GATA23xIAAslow	2.2	2.2	0	8	7		39			4
GATA23xIAAslow	2.2	2.2	0	8	7		39			4
GATA23xIAAslow	2.2	2.2	0	8	7		39			5
GATA23xIAAslow	2.2	2.2	0	8	7		39			5
GATA23xIAAslow	2.2	2.2	0	8	7		39			5
GATA23xIAAslow	2.2	2.2	0	8	7		39			6
GATA23xIAAslow	2.2	2.2	0	8	7		39			6
GATA23xIAAslow	2.2	2.2	0	8	7		39			7
GATA23xIAAslow	2.2	2.2	0	8	7		39			100
GATA23xIAAslow	2.2	2.2	0	8	7		39			100
GATA23xIAAslow	2.2	2.2	0	8	7		39			100
GATA23xIAAslow	2.2	2.2	0	8	7		39		330	1	4
GATA23xIAAslow	2.2	2.2	0	8	7		39		332	1	4
GATA23xIAAslow	2.2	2.2	0	8	7		39		334	1	6
GATA23xIAAslow	2.2	2.2	0	8	7		39		336	2	6
GATA23xIAAslow	2.2	2.2	0	8	7		39		338	1	6
GATA23xIAAslow	2.2	2.2	0	8	7		39		340	2	7
GATA23xIAAslow	2.2	2.2	0	8	7		39		342	1	7
GATA23xIAAslow	2.2	2.2	0	8	7		39		344	1	6
GATA23xIAAslow	2.2	2.2	0	8	7		39		346	1	9
GATA23xIAAslow	2.2	2.2	0	8	7		39		348	1	8
GATA23xIAAslow	2.2	2.2	0	8	7		39		350	2	11
GATA23xIAAslow	2.2	2.2	0	8	7		39		352	1	5
GATA23xIAAslow	2.2	2.2	0	8	7		39		354	2	10
GATA23xIAAslow	2.2	2.2	0	8	7		39		356	1	4
GATA23xIAAslow	2.2	2.2	0	8	7		39		358	1	4
GATA23xIAAslow	2.2	2.2	0	8	7		39		360	1	6
GATA23xIAAslow	2.2	2.2	0	8	7		39		362	2	6
GATA23xIAAslow	2.2	2.2	0	8	7		39		364	1	3
GATA23xIAAslow	2.2	2.2	0	8	7		39		366	2	7
GATA23xIAAslow	2.2	2.2	0	8	7		39		368	1	7
GATA23xIAAslow	2.2	2.2	0	9	8	2.749	10		403	1	5
GATA23xIAAslow	2.2	2.2	0	9	8		10		405	1	8
GATA23xIAAslow	2.2	2.2	0	9	8		10		407	1	5
GATA23xIAAslow	2.2	2.2	0	9	8		10		409	1	3
GATA23xIAAslow	2.2	2.2	0	9	8		10		415	1	6
GATA23xIAAslow	2.2	2.2	0	9	8		10		417	1	11
GATA23xIAAslow	2.2	2.2	0	9	8		10		419	1	7
GATA23xIAAslow	2.2	2.2	0	9	8		10		421	1	5
GATA23xIAAslow	2.2	2.2	0	9	8		10		423	1	7
GATA23xIAAslow	2.2	2.2	0	9	8		10		425	1	8
GATA23xIAAslow	2.2	2.2	0	10	9	2.868	14		373	1	2
GATA23xIAAslow	2.2	2.2	0	10	9		14		377	1	4
GATA23xIAAslow	2.2	2.2	0	10	9		14		379	1	3
GATA23xIAAslow	2.2	2.2	0	10	9		14		381	1	2
GATA23xIAAslow	2.2	2.2	0	10	9		14		383	1	6
GATA23xIAAslow	2.2	2.2	0	10	9		14		385	1	8
GATA23xIAAslow	2.2	2.2	0	10	9		14		387	1	2
GATA23xIAAslow	2.2	2.2	0	10	9		14		389	1	4
GATA23xIAAslow	2.2	2.2	0	10	9		14		391	1	8
GATA23xIAAslow	2.2	2.2	0	10	9		14		393	1	7
GATA23xIAAslow	2.2	2.2	0	10	9		14		395	1	5
GATA23xIAAslow	2.2	2.2	0	10	9		14		397	1	9
GATA23xIAAslow	2.2	2.2	0	10	9		14		399	1	6
GATA23xIAAslow	2.2	2.2	0	10	9		14		401	1	3
GATA23xIAAslow	2.2	2.2	0.5	1	1	2.017	31			3
GATA23xIAAslow	2.2	2.2	0.5	1	1		31			3
GATA23xIAAslow	2.2	2.2	0.5	1	1		31			3
GATA23xIAAslow	2.2	2.2	0.5	1	1		31			4
GATA23xIAAslow	2.2	2.2	0.5	1	1		31			4
GATA23xIAAslow	2.2	2.2	0.5	1	1		31			4
GATA23xIAAslow	2.2	2.2	0.5	1	1		31			6
GATA23xIAAslow	2.2	2.2	0.5	1	1		31			6
GATA23xIAAslow	2.2	2.2	0.5	1	1		31			7
GATA23xIAAslow	2.2	2.2	0.5	1	1		31			100
GATA23xIAAslow	2.2	2.2	0.5	1	1		31		1	1	3
GATA23xIAAslow	2.2	2.2	0.5	1	1		31		3	1	4
GATA23xIAAslow	2.2	2.2	0.5	1	1		31		5	1	1
GATA23xIAAslow	2.2	2.2	0.5	1	1		31		7	1	2
GATA23xIAAslow	2.2	2.2	0.5	1	1		31		9	1	3
GATA23xIAAslow	2.2	2.2	0.5	1	1		31		11	1	2
GATA23xIAAslow	2.2	2.2	0.5	1	1		31		13	1	5
GATA23xIAAslow	2.2	2.2	0.5	1	1		31		15	1	7
GATA23xIAAslow	2.2	2.2	0.5	1	1		31		17	1	5
GATA23xIAAslow	2.2	2.2	0.5	1	1		31		19	1	8
GATA23xIAAslow	2.2	2.2	0.5	1	1		31		21	1	5
GATA23xIAAslow	2.2	2.2	0.5	1	1		31		23	1	10
GATA23xIAAslow	2.2	2.2	0.5	1	1		31		25	1	3
GATA23xIAAslow	2.2	2.2	0.5	1	1		31		27	1	6
GATA23xIAAslow	2.2	2.2	0.5	1	1		31		29	1	7
GATA23xIAAslow	2.2	2.2	0.5	1	1		31		31	1	2
GATA23xIAAslow	2.2	2.2	0.5	1	1		31		33	1	6
GATA23xIAAslow	2.2	2.2	0.5	1	1		31		35	3
GATA23xIAAslow	2.2	2.2	0.5	1	1		31		37	1	7
GATA23xIAAslow	2.2	2.2	0.5	1	1		31		39	1	8
GATA23xIAAslow	2.2	2.2	0.5	1	1		31		41	1	6
GATA23xIAAslow	2.2	2.2	0.5	2	2	1.961	19		44	1	5
GATA23xIAAslow	2.2	2.2	0.5	2	2	1.961	19		46	1	2
GATA23xIAAslow	2.2	2.2	0.5	2	2		19		48	1	1
GATA23xIAAslow	2.2	2.2	0.5	2	2		19		50	1	2
GATA23xIAAslow	2.2	2.2	0.5	2	2		19		52	1	2
GATA23xIAAslow	2.2	2.2	0.5	2	2		19		56	1	7
GATA23xIAAslow	2.2	2.2	0.5	2	2		19		58	1	6
GATA23xIAAslow	2.2	2.2	0.5	2	2		19		60	1	2
GATA23xIAAslow	2.2	2.2	0.5	2	2		19		62	1	9
GATA23xIAAslow	2.2	2.2	0.5	2	2		19		64	1	5
GATA23xIAAslow	2.2	2.2	0.5	2	2		19		68	1	9
GATA23xIAAslow	2.2	2.2	0.5	2	2		19		70	1	3
GATA23xIAAslow	2.2	2.2	0.5	2	2		19		72	1	5
GATA23xIAAslow	2.2	2.2	0.5	2	2		19		74	1	8
GATA23xIAAslow	2.2	2.2	0.5	2	2		19		76	1	13
GATA23xIAAslow	2.2	2.2	0.5	2	2		19		78	1	6
GATA23xIAAslow	2.2	2.2	0.5	2	2		19		80	1	6
GATA23xIAAslow	2.2	2.2	0.5	2	2		19		82	1	4
GATA23xIAAslow	2.2	2.2	0.5	2	2		19		84	1	2
GATA23xIAAslow	2.2	2.2	0.5	3	3	2.243	24		86	1	1
GATA23xIAAslow	2.2	2.2	0.5	3	3		24		88	1	5
GATA23xIAAslow	2.2	2.2	0.5	3	3		24		90	1	5
GATA23xIAAslow	2.2	2.2	0.5	3	3		24		92	1	6
GATA23xIAAslow	2.2	2.2	0.5	3	3		24		94	1	9
GATA23xIAAslow	2.2	2.2	0.5	3	3		24		96	1	2
GATA23xIAAslow	2.2	2.2	0.5	3	3		24		98	1	5
GATA23xIAAslow	2.2	2.2	0.5	3	3		24		100	1	6
GATA23xIAAslow	2.2	2.2	0.5	3	3		24		102	1	6
GATA23xIAAslow	2.2	2.2	0.5	3	3		24		104	1	4
GATA23xIAAslow	2.2	2.2	0.5	3	3		24		108	1	14
GATA23xIAAslow	2.2	2.2	0.5	3	3		24		110	1	7
GATA23xIAAslow	2.2	2.2	0.5	3	3		24		112	2	8
GATA23xIAAslow	2.2	2.2	0.5	3	3		24		114	1	12
GATA23xIAAslow	2.2	2.2	0.5	3	3		24		116	1	9
GATA23xIAAslow	2.2	2.2	0.5	3	3		24		118	1	3
GATA23xIAAslow	2.2	2.2	0.5	3	3		24		120	1	6
GATA23xIAAslow	2.2	2.2	0.5	3	3		24		122	1	7
GATA23xIAAslow	2.2	2.2	0.5	3	3		24		124	1	8
GATA23xIAAslow	2.2	2.2	0.5	3	3		24		126	1	6
GATA23xIAAslow	2.2	2.2	0.5	3	3		24		128	1	3
GATA23xIAAslow	2.2	2.2	0.5	3	3		24		130	1	2
GATA23xIAAslow	2.2	2.2	0.5	3	3		24		134	2	7
GATA23xIAAslow	2.2	2.2	0.5	3	3		24		136	1	10
GATA23xIAAslow	2.2	2.2	0.5	4	4	2.307	32			3
GATA23xIAAslow	2.2	2.2	0.5	4	4		32			3
GATA23xIAAslow	2.2	2.2	0.5	4	4		32			4
GATA23xIAAslow	2.2	2.2	0.5	4	4		32			4
GATA23xIAAslow	2.2	2.2	0.5	4	4		32			5
GATA23xIAAslow	2.2	2.2	0.5	4	4		32			5
GATA23xIAAslow	2.2	2.2	0.5	4	4		32			5
GATA23xIAAslow	2.2	2.2	0.5	4	4		32			5
GATA23xIAAslow	2.2	2.2	0.5	4	4		32			6
GATA23xIAAslow	2.2	2.2	0.5	4	4		32			6
GATA23xIAAslow	2.2	2.2	0.5	4	4		32			6
GATA23xIAAslow	2.2	2.2	0.5	4	4		32			7
GATA23xIAAslow	2.2	2.2	0.5	4	4		32			7
GATA23xIAAslow	2.2	2.2	0.5	4	4		32			100
GATA23xIAAslow	2.2	2.2	0.5	4	4		32		139	1	5
GATA23xIAAslow	2.2	2.2	0.5	4	4		32		143	1	2
GATA23xIAAslow	2.2	2.2	0.5	4	4		32		145	1	9
GATA23xIAAslow	2.2	2.2	0.5	4	4		32		147	3
GATA23xIAAslow	2.2	2.2	0.5	4	4		32		149	2	8
GATA23xIAAslow	2.2	2.2	0.5	4	4		32		151	1	7
GATA23xIAAslow	2.2	2.2	0.5	4	4		32		153	1	5
GATA23xIAAslow	2.2	2.2	0.5	4	4		32		155	1	3
GATA23xIAAslow	2.2	2.2	0.5	4	4		32		157	1	4
GATA23xIAAslow	2.2	2.2	0.5	4	4		32		159	1	2
GATA23xIAAslow	2.2	2.2	0.5	4	4		32		161	3
GATA23xIAAslow	2.2	2.2	0.5	4	4		32		163	1	12
GATA23xIAAslow	2.2	2.2	0.5	4	4		32		167	1	8
GATA23xIAAslow	2.2	2.2	0.5	4	4		32		169	1	3
GATA23xIAAslow	2.2	2.2	0.5	4	4		32		171	2	5
GATA23xIAAslow	2.2	2.2	0.5	4	4		32		173	2	8
GATA23xIAAslow	2.2	2.2	0.5	4	4		32		175	2	11
GATA23xIAAslow	2.2	2.2	0.5	4	4		32		177	1	4
GATA23xIAAslow	2.2	2.2	0.5	5	5	1.826	20		180	1	3
GATA23xIAAslow	2.2	2.2	0.5	5	5		20		184	1	2
GATA23xIAAslow	2.2	2.2	0.5	5	5		20		186	1	5
GATA23xIAAslow	2.2	2.2	0.5	5	5		20		188	1	5
GATA23xIAAslow	2.2	2.2	0.5	5	5		20		190	2	4
GATA23xIAAslow	2.2	2.2	0.5	5	5		20		192	1	5
GATA23xIAAslow	2.2	2.2	0.5	5	5		20		194	1	2
GATA23xIAAslow	2.2	2.2	0.5	5	5		20		196	1	2
GATA23xIAAslow	2.2	2.2	0.5	5	5		20		198	1	5
GATA23xIAAslow	2.2	2.2	0.5	5	5		20		200	1	6
GATA23xIAAslow	2.2	2.2	0.5	5	5		20		202	1	7
GATA23xIAAslow	2.2	2.2	0.5	5	5		20		204	1	6
GATA23xIAAslow	2.2	2.2	0.5	5	5		20		206	1	5
GATA23xIAAslow	2.2	2.2	0.5	5	5		20		208	1	4
GATA23xIAAslow	2.2	2.2	0.5	5	5		20		210	1	2
GATA23xIAAslow	2.2	2.2	0.5	5	5		20		212	1	8
GATA23xIAAslow	2.2	2.2	0.5	5	5		20		214	1	6
GATA23xIAAslow	2.2	2.2	0.5	5	5		20		216	1	10
GATA23xIAAslow	2.2	2.2	0.5	5	5		20		218	1	11
GATA23xIAAslow	2.2	2.2	0.5	5	5		20		220	1	2
GATA23xIAAslow	2.2	2.2	0.5	6	6	2.246	13		222	1	8
GATA23xIAAslow	2.2	2.2	0.5	6	6		13		224	1	5
GATA23xIAAslow	2.2	2.2	0.5	6	6		13		226	1	2
GATA23xIAAslow	2.2	2.2	0.5	6	6		13		228	1	6
GATA23xIAAslow	2.2	2.2	0.5	6	6		13		230	1	3
GATA23xIAAslow	2.2	2.2	0.5	6	6		13		232	1	7
GATA23xIAAslow	2.2	2.2	0.5	6	6		13		236	1	7
GATA23xIAAslow	2.2	2.2	0.5	6	6		13		238	1	5
GATA23xIAAslow	2.2	2.2	0.5	6	6		13		240	2	6
GATA23xIAAslow	2.2	2.2	0.5	6	6		13		242	1	6
GATA23xIAAslow	2.2	2.2	0.5	6	6		13		244	1	2
GATA23xIAAslow	2.2	2.2	0.5	6	6		13		246	1	7
GATA23xIAAslow	2.2	2.2	0.5	6	6		13		248	1	6
GATA23xIAAslow	2.2	2.2	0.5	7	7	2.871	17		254	1	3
GATA23xIAAslow	2.2	2.2	0.5	7	7		17		256	1	3
GATA23xIAAslow	2.2	2.2	0.5	7	7		17		258	1	2
GATA23xIAAslow	2.2	2.2	0.5	7	7		17		260	1	5
GATA23xIAAslow	2.2	2.2	0.5	7	7		17		262	1	8
GATA23xIAAslow	2.2	2.2	0.5	7	7		17		264	1	6
GATA23xIAAslow	2.2	2.2	0.5	7	7		17		266	1	4
GATA23xIAAslow	2.2	2.2	0.5	7	7		17		268	1	2
GATA23xIAAslow	2.2	2.2	0.5	7	7		17		270	3
[truncated: 456 more rows]

## Sheet: seedling level
line	auxinole conc	replicate	sequential replicate	seedling (sequential)	main root length (cm)	LR density (LRs/cm)	emerged LR density	stage 1 LR density	stage 1 LRs	stage 2 LRs	stage 3 LRs	stage 4 LRs	stage 5 LRs	stage 6 LRs	stage 7 LRs	emerged LRs	total LRs	% stage 1	% stage 2	% stage 3	% stage 4	% stage 5	% stage 6	% stage 7	% emerged	% early (1-2)	% mid (3-5)	% late (6-emerged)
pGATA23mScarlet	0	3	1	1	3.54	9.60452	3.38983	1.9774	7	7	2	3	1	0	2	12	34	20.5882	20.5882	5.88235	8.82353	2.94118	0	5.88235	35.2941	41.1765	17.6471	41.1765
pGATA23mScarlet	0	3	1	2	3.162	10.4364	2.53004	1.89753	6	5	8	0	2	1	3	8	33	18.1818	15.1515	24.2424	0	6.06061	3.0303	9.09091	24.2424	33.3333	30.303	36.3636
pGATA23mScarlet	0	3	1	3	3.003	9.99001	3.996	1.665	5	4	5	1	1	1	1	12	30	16.6667	13.3333	16.6667	3.33333	3.33333	3.33333	3.33333	40	30	23.3333	46.6667
pGATA23mScarlet	0	3	1	4	3.238	9.88264	2.77949	1.23533	4	3	5	4	3	1	3	9	32	12.5	9.375	15.625	12.5	9.375	3.125	9.375	28.125	21.875	37.5	40.625
pGATA23mScarlet	0	3	1	5	3.547	8.73978	3.38314	1.40964	5	5	4	2	1	2	0	12	31	16.129	16.129	12.9032	6.45161	3.22581	6.45161	0	38.7097	32.2581	22.5806	45.1613
pGATA23mScarlet	0	3	1	6	2.927	9.90776	2.73317	2.39153	7	4	5	2	1	1	1	8	29	24.1379	13.7931	17.2414	6.89655	3.44828	3.44828	3.44828	27.5862	37.931	27.5862	34.4828
pGATA23mScarlet	0	3	1	7	3.231	8.66605	2.47601	1.85701	6	5	2	3	2	0	2	8	28	21.4286	17.8571	7.14286	10.7143	7.14286	0	7.14286	28.5714	39.2857	25	35.7143
pGATA23mScarlet	0	3	1	8	2.733	9.51336	2.19539	1.82949	5	4	4	2	1	2	2	6	26	19.2308	15.3846	15.3846	7.69231	3.84615	7.69231	7.69231	23.0769	34.6154	26.9231	38.4615
pGATA23mScarlet	0	3	1	9	3.211	8.72002	2.80287	1.86858	6	7	3	0	0	2	1	9	28	21.4286	25	10.7143	0	0	7.14286	3.57143	32.1429	46.4286	10.7143	42.8571
pGATA23mScarlet	0	3	1	10	2.72	7.35294	2.57353	1.83824	5	2	3	0	1	2	0	7	20	25	10	15	0	5	10	0	35	35	20	45
pGATA23mScarlet	0.5	3	1	1	3.198	6.5666	2.50156	0.625391	2	4	2	1	1	1	2	8	21	9.52381	19.0476	9.52381	4.7619	4.7619	4.7619	9.52381	38.0952	28.5714	19.0476	52.381
pGATA23mScarlet	0.5	3	1	2	2.295	7.40741	1.30719	2.17865	5	5	1	0	1	1	1	3	17	29.4118	29.4118	5.88235	0	5.88235	5.88235	5.88235	17.6471	58.8235	11.7647	29.4118
pGATA23mScarlet	0.5	3	1	3	3.424	6.71729	1.46028	1.46028	5	6	3	1	0	2	1	5	23	21.7391	26.087	13.0435	4.34783	0	8.69565	4.34783	21.7391	47.8261	17.3913	34.7826
pGATA23mScarlet	0.5	3	1	4	2.843	8.09005	1.75871	2.11045	6	4	3	2	0	1	2	5	23	26.087	17.3913	13.0435	8.69565	0	4.34783	8.69565	21.7391	43.4783	21.7391	34.7826
pGATA23mScarlet	0.5	3	1	5	3.019	8.61212	2.31865	1.65618	5	3	2	3	1	2	3	7	26	19.2308	11.5385	7.69231	11.5385	3.84615	7.69231	11.5385	26.9231	30.7692	23.0769	46.1538
pGATA23mScarlet	0.5	3	1	6	2.82	10.6383	3.19149	1.77305	5	5	3	2	3	1	2	9	30	16.6667	16.6667	10	6.66667	10	3.33333	6.66667	30	33.3333	26.6667	40
pGATA23mScarlet	0.5	3	1	7	2.555	10.5675	2.34834	2.34834	6	5	2	3	1	3	1	6	27	22.2222	18.5185	7.40741	11.1111	3.7037	11.1111	3.7037	22.2222	40.7407	22.2222	37.037
pGATA23mScarlet	0.5	3	1	8	3.404	7.63807	2.64395	1.46886	5	3	1	3	3	1	1	9	26	19.2308	11.5385	3.84615	11.5385	11.5385	3.84615	3.84615	34.6154	30.7692	26.9231	42.3077
pGATA23mScarlet	0	4	2	1	3.745	9.34579	1.86916	2.67023	10	6	5	2	1	2	2	7	35	28.5714	17.1429	14.2857	5.71429	2.85714	5.71429	5.71429	20	45.7143	22.8571	31.4286
pGATA23mScarlet	0	4	2	2	3.475	12.3741	2.8777	2.8777	10	9	5	2	3	1	3	10	43	23.2558	20.9302	11.6279	4.65116	6.97674	2.32558	6.97674	23.2558	44.186	23.2558	32.5581
pGATA23mScarlet	0	4	2	3	2.662	10.8941	1.87829	1.12697	3	10	1	2	4	1	3	5	29	10.3448	34.4828	3.44828	6.89655	13.7931	3.44828	10.3448	17.2414	44.8276	24.1379	31.0345
pGATA23mScarlet	0	4	2	4	3.352	10.1432	2.08831	2.98329	10	8	3	0	2	2	2	7	34	29.4118	23.5294	8.82353	0	5.88235	5.88235	5.88235	20.5882	52.9412	14.7059	32.3529
pGATA23mScarlet	0	4	2	5	2.521	10.3134	1.58667	2.77668	7	5	4	0	3	2	1	4	26	26.9231	19.2308	15.3846	0	11.5385	7.69231	3.84615	15.3846	46.1538	26.9231	26.9231
pGATA23mScarlet	0	4	2	6	3.84	10.1562	1.5625	2.34375	9	6	5	2	3	4	4	6	39	23.0769	15.3846	12.8205	5.12821	7.69231	10.2564	10.2564	15.3846	38.4615	25.641	35.8974
pGATA23mScarlet	0	4	2	7	2.55	10.9804	2.35294	1.96078	5	8	0	2	3	2	2	6	28	17.8571	28.5714	0	7.14286	10.7143	7.14286	7.14286	21.4286	46.4286	17.8571	35.7143
pGATA23mScarlet	0.5	4	2	1	1.823	12.6166	1.64564	4.38837	8	6	2	2	1	0	1	3	23	34.7826	26.087	8.69565	8.69565	4.34783	0	4.34783	13.0435	60.8696	21.7391	17.3913
pGATA23mScarlet	0.5	4	2	2	3.789	10.8208	1.84745	1.84745	7	7	6	3	4	4	3	7	41	17.0732	17.0732	14.6341	7.31707	9.7561	9.7561	7.31707	17.0732	34.1463	31.7073	34.1463
pGATA23mScarlet	0.5	4	2	3	3.419	10.8219	2.63235	1.16993	4	8	5	4	1	2	4	9	37	10.8108	21.6216	13.5135	10.8108	2.7027	5.40541	10.8108	24.3243	32.4324	27.027	40.5405
pGATA23mScarlet	0.5	4	2	4	3.219	11.4943	1.86393	3.10655	10	8	3	4	3	2	1	6	37	27.027	21.6216	8.10811	10.8108	8.10811	5.40541	2.7027	16.2162	48.6486	27.027	24.3243
pGATA23mScarlet	0.5	4	2	5	2.694	10.7647	1.48478	2.96956	8	5	4	2	2	3	1	4	29	27.5862	17.2414	13.7931	6.89655	6.89655	10.3448	3.44828	13.7931	44.8276	27.5862	27.5862
pGATA23mScarlet	0.5	4	2	6	2.412	10.3648	2.07297	2.90216	7	2	5	2	2	1	1	5	25	28	8	20	8	8	4	4	20	36	36	28
pGATA23mScarlet	0.5	4	2	7	2.64	9.09091	2.65152	1.89394	5	3	3	1	3	2	0	7	24	20.8333	12.5	12.5	4.16667	12.5	8.33333	0	29.1667	33.3333	29.1667	37.5
444 GATA23	0	3	1	1	2.687	8.55973	1.48865	1.86081	5	3	2	1	2	2	4	4	23	21.7391	13.0435	8.69565	4.34783	8.69565	8.69565	17.3913	17.3913	34.7826	21.7391	43.4783
444 GATA23	0	3	1	2	2.548	10.2041	2.74725	1.56986	4	6	3	2	0	1	3	7	26	15.3846	23.0769	11.5385	7.69231	0	3.84615	11.5385	26.9231	38.4615	19.2308	42.3077
444 GATA23	0	3	1	3	2.584	8.90093	1.54799	1.54799	4	8	2	2	2	1	0	4	23	17.3913	34.7826	8.69565	8.69565	8.69565	4.34783	0	17.3913	52.1739	26.087	21.7391
444 GATA23	0	3	1	4	2.563	10.9247	1.95084	3.51151	9	4	3	2	1	1	3	5	28	32.1429	14.2857	10.7143	7.14286	3.57143	3.57143	10.7143	17.8571	46.4286	21.4286	32.1429
444 GATA23	0	3	1	5	2.713	14.0066	2.58017	4.05455	11	6	4	4	4	2	0	7	38	28.9474	15.7895	10.5263	10.5263	10.5263	5.26316	0	18.4211	44.7368	31.5789	23.6842
444 GATA23	0	3	1	6	2.878	10.7714	2.43224	1.73732	5	10	1	3	0	2	3	7	31	16.129	32.2581	3.22581	9.67742	0	6.45161	9.67742	22.5806	48.3871	12.9032	38.7097
444 GATA23	0	3	1	7	2.511	7.96495	2.78773	1.59299	4	2	2	0	1	3	1	7	20	20	10	10	0	5	15	5	35	30	15	55
444 GATA23	0	3	1	8	2.808	11.396	2.49288	3.20513	9	5	2	2	2	4	1	7	32	28.125	15.625	6.25	6.25	6.25	12.5	3.125	21.875	43.75	18.75	37.5
444 GATA23	0	3	1	9	2.661	9.01917	1.1274	2.25479	6	4	3	2	3	1	2	3	24	25	16.6667	12.5	8.33333	12.5	4.16667	8.33333	12.5	41.6667	33.3333	25
444 GATA23	0.5	3	1	1	2.332	8.14751	1.71527	1.71527	4	5	2	2	0	1	1	4	19	21.0526	26.3158	10.5263	10.5263	0	5.26316	5.26316	21.0526	47.3684	21.0526	31.5789
444 GATA23	0.5	3	1	2	2.447	8.17327	2.45198	2.86065	7	3	0	1	0	1	2	6	20	35	15	0	5	0	5	10	30	50	5	45
444 GATA23	0.5	3	1	3	2.624	8.00305	1.52439	2.28659	6	0	5	0	3	1	2	4	21	28.5714	0	23.8095	0	14.2857	4.7619	9.52381	19.0476	28.5714	38.0952	33.3333
444 GATA23	0.5	3	1	4	2.558	8.9914	0.781861	3.12744	8	5	1	0	3	2	2	2	23	34.7826	21.7391	4.34783	0	13.0435	8.69565	8.69565	8.69565	56.5217	17.3913	26.087
444 GATA23	0.5	3	1	5	2.354	9.34579	1.27443	3.82328	9	5	0	2	1	2	0	3	22	40.9091	22.7273	0	9.09091	4.54545	9.09091	0	13.6364	63.6364	13.6364	22.7273
444 GATA23	0.5	3	1	6	2.387	6.28404	0.837872	1.67574	4	3	0	1	1	2	2	2	15	26.6667	20	0	6.66667	6.66667	13.3333	13.3333	13.3333	46.6667	13.3333	40
444 GATA23	0.5	3	1	7	2.152	8.36431	1.39405	2.32342	5	4	0	1	0	4	1	3	18	27.7778	22.2222	0	5.55556	0	22.2222	5.55556	16.6667	50	5.55556	44.4444
444 GATA23	0.5	3	1	8	2.053	9.25475	1.94837	3.40964	7	2	2	1	2	1	0	4	19	36.8421	10.5263	10.5263	5.26316	10.5263	5.26316	0	21.0526	47.3684	26.3158	26.3158
444 GATA23	0	4	2	1	2.385	11.3208	2.09644	3.3543	8	5	4	2	1	1	1	5	27	29.6296	18.5185	14.8148	7.40741	3.7037	3.7037	3.7037	18.5185	48.1481	25.9259	25.9259
444 GATA23	0	4	2	2	2.425	9.89691	2.06186	2.8866	7	3	1	2	3	0	3	5	24	29.1667	12.5	4.16667	8.33333	12.5	0	12.5	20.8333	41.6667	25	33.3333
444 GATA23	0	4	2	3	2.177	9.18695	2.75609	1.83739	4	2	1	1	2	2	2	6	20	20	10	5	5	10	10	10	30	30	20	50
444 GATA23	0	4	2	4	2.289	11.7955	1.74749	3.0581	7	3	4	4	3	1	1	4	27	25.9259	11.1111	14.8148	14.8148	11.1111	3.7037	3.7037	14.8148	37.037	40.7407	22.2222
444 GATA23	0	4	2	5	2.222	12.1512	1.80018	2.70027	6	6	0	3	3	3	2	4	27	22.2222	22.2222	0	11.1111	11.1111	11.1111	7.40741	14.8148	44.4444	22.2222	33.3333
444 GATA23	0	4	2	6	2.284	7.00525	0.875657	2.62697	6	2	0	1	2	2	1	2	16	37.5	12.5	0	6.25	12.5	12.5	6.25	12.5	50	18.75	31.25
444 GATA23	0	4	2	7	2.528	9.0981	2.37342	1.58228	4	3	3	2	2	1	2	6	23	17.3913	13.0435	13.0435	8.69565	8.69565	4.34783	8.69565	26.087	30.4348	30.4348	39.1304
444 GATA23	0	4	2	8	2.457	8.95401	2.035	1.628	4	4	0	2	2	2	3	5	22	18.1818	18.1818	0	9.09091	9.09091	9.09091	13.6364	22.7273	36.3636	18.1818	45.4545
444 GATA23	0	4	2	9	2.256	12.4113	1.77305	5.31915	12	3	2	2	3	2	0	4	28	42.8571	10.7143	7.14286	7.14286	10.7143	7.14286	0	14.2857	53.5714	25	21.4286
444 GATA23	0.5	4	2	1	2.058	4.85909	0	0.971817	2	2	0	1	0	2	3	0	10	20	20	0	10	0	20	30	0	40	10	50
444 GATA23	0.5	4	2	2	2.282	9.20245	1.31464	2.62927	6	3	3	1	1	2	2	3	21	28.5714	14.2857	14.2857	4.7619	4.7619	9.52381	9.52381	14.2857	42.8571	23.8095	33.3333
444 GATA23	0.5	4	2	3	2.114	8.51466	1.89215	1.89215	4	3	1	2	1	2	1	4	18	22.2222	16.6667	5.55556	11.1111	5.55556	11.1111	5.55556	22.2222	38.8889	22.2222	38.8889
444 GATA23	0.5	4	2	4	2.043	10.279	0.978953	5.38424	11	0	2	3	2	0	1	2	21	52.381	0	9.52381	14.2857	9.52381	0	4.7619	9.52381	52.381	33.3333	14.2857
444 GATA23	0.5	4	2	5	1.849	9.73499	0.540833	2.70416	5	4	2	1	2	2	1	1	18	27.7778	22.2222	11.1111	5.55556	11.1111	11.1111	5.55556	5.55556	50	27.7778	22.2222
444 GATA23	0.5	4	2	6	1.903	11.0352	1.57646	4.20389	8	1	1	2	1	2	3	3	21	38.0952	4.7619	4.7619	9.52381	4.7619	9.52381	14.2857	14.2857	42.8571	19.0476	38.0952
444 GATA23	0.5	4	2	7	2.656	11.6717	1.88253	2.63554	7	9	3	2	2	0	3	5	31	22.5806	29.0323	9.67742	6.45161	6.45161	0	9.67742	16.129	51.6129	22.5806	25.8065
444 GATA23	0.5	4	2	8	1.64	14.0244	3.04878	6.70732	11	0	2	3	1	0	1	5	23	47.8261	0	8.69565	13.0435	4.34783	0	4.34783	21.7391	47.8261	26.087	26.087
444 GATA23	0.5	4	2	9	2.59	12.7413	0.772201	3.4749	9	3	5	3	3	2	6	2	33	27.2727	9.09091	15.1515	9.09091	9.09091	6.06061	18.1818	6.06061	36.3636	33.3333	30.303
GATA23xIAAslow	0	1	1	1	2.658	5.26712	0.376223	3.386	9	1	0	1	2	0	0	1	14	64.2857	7.14286	0	7.14286	14.2857	0	0	7.14286	71.4286	21.4286	7.14286
GATA23xIAAslow	0	1	1	2	3.34	7.48503	0	4.19162	14	10	1	0	0	0	0	0	25	56	40	4	0	0	0	0	0	96	4	0
GATA23xIAAslow	0	1	1	3	3.365	2.97177	0	2.37741	8	1	1	0	0	0	0	0	10	80	10	10	0	0	0	0	0	90	10	0
GATA23xIAAslow	0	1	1	4	2.882	13.8793	1.04094	3.12283	9	11	6	4	4	2	1	3	40	22.5	27.5	15	10	10	5	2.5	7.5	50	35	15
GATA23xIAAslow	0	1	1	5	2.724	12.1145	0.734214	4.03818	11	8	4	2	3	2	1	2	33	33.3333	24.2424	12.1212	6.06061	9.09091	6.06061	3.0303	6.06061	57.5758	27.2727	15.1515
GATA23xIAAslow	0	1	1	6	2.862	5.24109	0	3.14465	9	6	0	0	0	0	0	0	15	60	40	0	0	0	0	0	0	100	0	0
GATA23xIAAslow	0	1	1	7	3.145	5.08744	0.317965	2.86169	9	5	1	0	0	0	0	1	16	56.25	31.25	6.25	0	0	0	0	6.25	87.5	6.25	6.25
GATA23xIAAslow	0	1	1	8	3.252	3.07503	0	2.15252	7	2	1	0	0	0	0	0	10	70	20	10	0	0	0	0	0	90	10	0
GATA23xIAAslow	0.5	1	1	1	2.704	5.54734	0	4.80769	13	1	0	1	0	0	0	0	15	86.6667	6.66667	0	6.66667	0	0	0	0	93.3333	6.66667	0
GATA23xIAAslow	0.5	1	1	2	2.836	10.2257	2.11566	3.52609	10	5	2	1	2	1	2	6	29	34.4828	17.2414	6.89655	3.44828	6.89655	3.44828	6.89655	20.6897	51.7241	17.2414	31.0345
GATA23xIAAslow	0.5	1	1	3	2.933	11.9332	3.40948	3.75043	11	4	4	3	1	0	2	10	35	31.4286	11.4286	11.4286	8.57143	2.85714	0	5.71429	28.5714	42.8571	22.8571	34.2857
GATA23xIAAslow	0.5	1	1	4	2.996	2.33645	0	2.33645	7	0	0	0	0	0	0	0	7	100	0	0	0	0	0	0	0	100	0	0
GATA23xIAAslow	0.5	1	1	5	2.699	6.29863	0	5.18711	14	2	1	0	0	0	0	0	17	82.3529	11.7647	5.88235	0	0	0	0	0	94.1176	5.88235	0
GATA23xIAAslow	0.5	1	1	6	2.911	6.18344	0	3.43525	10	7	1	0	0	0	0	0	18	55.5556	38.8889	5.55556	0	0	0	0	0	94.4444	5.55556	0
GATA23xIAAslow	0.5	1	1	7	2.881	2.77681	0	2.08261	6	1	1	0	0	0	0	0	8	75	12.5	12.5	0	0	0	0	0	87.5	12.5	0
GATA23xIAAslow	0	2	2	1	2.82	10.9929	0	8.15603	23	6	1	0	0	0	1	0	31	74.1935	19.3548	3.22581	0	0	0	3.22581	0	93.5484	3.22581	3.22581
GATA23xIAAslow	0	2	2	2	3.272	8.55746	0	5.50122	18	4	4	1	1	0	0	0	28	64.2857	14.2857	14.2857	3.57143	3.57143	0	0	0	78.5714	21.4286	0
GATA23xIAAslow	0	2	2	3	3.24	6.48148	0	6.17284	20	1	0	0	0	0	0	0	21	95.2381	4.7619	0	0	0	0	0	0	100	0	0
GATA23xIAAslow	0	2	2	4	2.616	11.4679	0	8.79205	23	6	1	0	0	0	0	0	30	76.6667	20	3.33333	0	0	0	0	0	96.6667	3.33333	0
GATA23xIAAslow	0	2	2	5	2.398	7.92327	0	6.67223	16	2	1	0	0	0	0	0	19	84.2105	10.5263	5.26316	0	0	0	0	0	94.7368	5.26316	0
GATA23xIAAslow	0	2	2	6	2.196	14.1166	0.455373	4.55373	10	8	2	3	1	3	3	1	31	32.2581	25.8065	6.45161	9.67742	3.22581	9.67742	9.67742	3.22581	58.0645	19.3548	22.5806
GATA23xIAAslow	0	2	2	7	2.665	14.6341	1.1257	5.25328	14	6	5	5	3	2	1	3	39	35.8974	15.3846	12.8205	12.8205	7.69231	5.12821	2.5641	7.69231	51.2821	33.3333	15.3846
GATA23xIAAslow	0	2	2	8	2.868	3.48675	0	3.48675	10	0	0	0	0	0	0	0	10	100	0	0	0	0	0	0	0	100	0	0
GATA23xIAAslow	0	2	2	9	2.749	5.45653	0	5.45653	15	0	0	0	0	0	0	0	15	100	0	0	0	0	0	0	0	100	0	0
GATA23xIAAslow	0.5	2	2	1	2.017	15.3694	0.495786	9.91572	20		4	3	0	2	1	1	31	64.5161	0	12.9032	9.67742	0	6.45161	3.22581	3.22581	64.5161	22.5806	12.9032
GATA23xIAAslow	0.5	2	2	2	1.961	9.68893	0	9.68893	19	0	0	0	0	0	0	0	19	100	0	0	0	0	0	0	0	100	0	0
GATA23xIAAslow	0.5	2	2	3	2.243	10.7	0	9.80829	22	2	0	0	0	0	0	0	24	91.6667	8.33333	0	0	0	0	0	0	100	0	0
GATA23xIAAslow	0.5	2	2	4	2.307	13.8708	0.433463	5.20156	12	4	4	2	4	3	2	1	32	37.5	12.5	12.5	6.25	12.5	9.375	6.25	3.125	50	31.25	18.75
GATA23xIAAslow	0.5	2	2	5	1.826	10.9529	0	10.4053	19	1	0	0	0	0	0	0	20	95	5	0	0	0	0	0	0	100	0	0
GATA23xIAAslow	0.5	2	2	6	2.246	5.78807	0	5.34283	12	1	0	0	0	0	0	0	13	92.3077	7.69231	0	0	0	0	0	0	100	0	0
GATA23xIAAslow	0.5	2	2	7	2.871	5.92128	0	5.57297	16	0	1	0	0	0	0	0	17	94.1176	0	5.88235	0	0	0	0	0	94.1176	5.88235	0
GATA23xIAAslow	0.5	2	2	8	2.447	8.58194	0	6.53862	16	2	3	0	0	0	0	0	21	76.1905	9.52381	14.2857	0	0	0	0	0	85.7143	14.2857	0
GATA23xIAAslow	0.5	2	2	9	2.686	6.32911	0	6.32911	17	0	0	0	0	0	0	0	17	100	0	0	0	0	0	0	0	100	0	0

## Sheet: LR widths (Fig 1G)
reporter construct	auxinole concentration (uM)	seedling number	LR stage	LR width (um)
pGATA23mScarlet	0	1	1	52
pGATA23mScarlet	0	1	4	187.5
pGATA23mScarlet	0	1	2	88.5
pGATA23mScarlet	0	1	5	139
pGATA23mScarlet	0	1	3	178
pGATA23mScarlet	0	1	4	199.5
pGATA23mScarlet	0	1	4	168
pGATA23mScarlet	0	1	3	144.5
pGATA23mScarlet	0	1	2	195
pGATA23mScarlet	0	1	4	167
pGATA23mScarlet	0	1	2	107
pGATA23mScarlet	0	1	3	121.5
pGATA23mScarlet	0	1	3	172
pGATA23mScarlet	0	1	1	197.5
pGATA23mScarlet	0	1	4	199
pGATA23mScarlet	0	1	1	94.5
pGATA23mScarlet	0	2	1	110.5
pGATA23mScarlet	0	2	1	96.5
pGATA23mScarlet	0	2	2	164.5
pGATA23mScarlet	0	2	4	167
pGATA23mScarlet	0	2	5	152.5
pGATA23mScarlet	0	2	3	218.5
pGATA23mScarlet	0	2	4	141
pGATA23mScarlet	0	2	6	248
pGATA23mScarlet	0	2	3	204.5
pGATA23mScarlet	0	2	3	206
pGATA23mScarlet	0	3	1	74
pGATA23mScarlet	0	3	4	127
pGATA23mScarlet	0	3	3	111
pGATA23mScarlet	0	3	2	66
pGATA23mScarlet	0	3	2	81.5
pGATA23mScarlet	0	3	5	112
pGATA23mScarlet	0	3	1	137.5
pGATA23mScarlet	0	3	3	148
pGATA23mScarlet	0	3	1	179.5
pGATA23mScarlet	0	3	4	257
pGATA23mScarlet	0	3	3	225
pGATA23mScarlet	0	4	1	55
pGATA23mScarlet	0	4	6	294
pGATA23mScarlet	0	4	2	118
pGATA23mScarlet	0	4	2	85
pGATA23mScarlet	0	4	5	123
pGATA23mScarlet	0	4	4	148.5
pGATA23mScarlet	0	4	100
pGATA23mScarlet	0	4	5	192
pGATA23mScarlet	0	4	7	234
pGATA23mScarlet	0	4	7	211
pGATA23mScarlet	0	4	4	174.5
pGATA23mScarlet	0	4	6	276.5
pGATA23mScarlet	0	4	4	158.5
pGATA23mScarlet	0	4	2	155
pGATA23mScarlet	0	4	5	398
pGATA23mScarlet	0	4	2	175.5
pGATA23mScarlet	0	4	2	261
pGATA23mScarlet	0	4	3	289.5
pGATA23mScarlet	0	4	4	402.5
pGATA23mScarlet	0	4	1	128.5
pGATA23mScarlet	0	4	1	280.5
pGATA23mScarlet	0	5	4	139
pGATA23mScarlet	0	5	3	84
pGATA23mScarlet	0	5	5	171
pGATA23mScarlet	0	5	6	146.5
pGATA23mScarlet	0	5	3	116
pGATA23mScarlet	0	5	5	124
pGATA23mScarlet	0	5	6	147
pGATA23mScarlet	0	5	1	238
pGATA23mScarlet	0	5	1	250
pGATA23mScarlet	0	5	2	137.5
pGATA23mScarlet	0	5	1	230
pGATA23mScarlet	0	5	4	289
pGATA23mScarlet	0	5	3	133
pGATA23mScarlet	0	5	3	172
pGATA23mScarlet	0	5	1	135.5
pGATA23mScarlet	0	5	1	131.5
pGATA23mScarlet	0	6	2
pGATA23mScarlet	0	6	7	183.5
pGATA23mScarlet	0	6	5	167
pGATA23mScarlet	0	6	100	212
pGATA23mScarlet	0	6	3	138
pGATA23mScarlet	0	6	2	145
pGATA23mScarlet	0	6	4	168
pGATA23mScarlet	0	6	7	230.5
pGATA23mScarlet	0	6	5	174.5
pGATA23mScarlet	0	6	2	182
pGATA23mScarlet	0	6	2	194
pGATA23mScarlet	0	6	3	238.5
pGATA23mScarlet	0	6	1	320
pGATA23mScarlet	0	6	3	282
pGATA23mScarlet	0	6	2	203
pGATA23mScarlet	0	7	1	87.5
pGATA23mScarlet	0	7	6	254
pGATA23mScarlet	0	7	2	98
pGATA23mScarlet	0	7	1	111
pGATA23mScarlet	0	7	100	211
pGATA23mScarlet	0	7	4	140
pGATA23mScarlet	0	7	100	160
pGATA23mScarlet	0	7	2	123.5
pGATA23mScarlet	0	7	100
pGATA23mScarlet	0	7	100	212
pGATA23mScarlet	0	7	3	167
pGATA23mScarlet	0	7	1	163.5
pGATA23mScarlet	0	7	6	196.5
pGATA23mScarlet	0	7	6	164.5
pGATA23mScarlet	0	7	5	193.5
pGATA23mScarlet	0	7	4	251.5
pGATA23mScarlet	0	7	4	298.5
pGATA23mScarlet	0	7	3	235.5
pGATA23mScarlet	0	7	3	260
pGATA23mScarlet	0	7	1	235.5
pGATA23mScarlet	0	7	2	165
pGATA23mScarlet	0	7	1	153.5
pGATA23mScarlet	0	8	1	127.5
pGATA23mScarlet	0	8	3	171.5
pGATA23mScarlet	0	8	1	73.5
pGATA23mScarlet	0	8	5	150
pGATA23mScarlet	0	8	2	149.5
pGATA23mScarlet	0	8	1	159
pGATA23mScarlet	0	8	2	212
pGATA23mScarlet	0	8	4	193.5
pGATA23mScarlet	0	8	7	167
pGATA23mScarlet	0	8	4	239.5
pGATA23mScarlet	0	8	2	127
pGATA23mScarlet	0	8	2	164.5
pGATA23mScarlet	0	8	2	199
pGATA23mScarlet	0	9	3	199.5
pGATA23mScarlet	0	9	4	188.5
pGATA23mScarlet	0	9	4	142.5
pGATA23mScarlet	0	9	3	172
pGATA23mScarlet	0	9	1	158
pGATA23mScarlet	0	9	2	184.5
pGATA23mScarlet	0	10	100	208
pGATA23mScarlet	0	10	6	144.5
pGATA23mScarlet	0	10	1	150.5
pGATA23mScarlet	0	10	2	167
pGATA23mScarlet	0	10	2	233
pGATA23mScarlet	0	10	7	239
pGATA23mScarlet	0	10	100	190
pGATA23mScarlet	0	10	100	154.5
pGATA23mScarlet	0	10	4	211.5
pGATA23mScarlet	0	10	1	218.5
pGATA23mScarlet	0	10	3	214
pGATA23mScarlet	0	10	6	180
pGATA23mScarlet	0	10	2	158.5
pGATA23mScarlet	0	10	5	191.5
pGATA23mScarlet	0	10	4	312
pGATA23mScarlet	0	10	2	219.5
pGATA23mScarlet	0	10	2	263
pGATA23mScarlet	0	10	3	200
pGATA23mScarlet	0	10	1	173.5
pGATA23mScarlet	0.5	1	2	340
pGATA23mScarlet	0.5	1	100	160.5
pGATA23mScarlet	0.5	1	100
pGATA23mScarlet	0.5	1	1	159
pGATA23mScarlet	0.5	1	100	195.5
pGATA23mScarlet	0.5	1	100	214
pGATA23mScarlet	0.5	1	3	240.5
pGATA23mScarlet	0.5	1	7	216.5
pGATA23mScarlet	0.5	1	2	180.5
pGATA23mScarlet	0.5	1	7	158
pGATA23mScarlet	0.5	1	1	268
pGATA23mScarlet	0.5	1	2	261
pGATA23mScarlet	0.5	1	5	220.5
pGATA23mScarlet	0.5	1	6	218
pGATA23mScarlet	0.5	1	2	348
pGATA23mScarlet	0.5	1	3	263.5
pGATA23mScarlet	0.5	1	4	231.5
pGATA23mScarlet	0.5	1	1	232
pGATA23mScarlet	0.5	1	3	182.5
pGATA23mScarlet	0.5	2	6	129.5
pGATA23mScarlet	0.5	2	5	137.5
pGATA23mScarlet	0.5	2	100	191
pGATA23mScarlet	0.5	2	100	182.5
pGATA23mScarlet	0.5	2	2	241
pGATA23mScarlet	0.5	2	2	299
pGATA23mScarlet	0.5	2	6	195.5
pGATA23mScarlet	0.5	2	2	291.5
pGATA23mScarlet	0.5	2	5	233
pGATA23mScarlet	0.5	2	2	299.5
pGATA23mScarlet	0.5	2	2	271
pGATA23mScarlet	0.5	3	4	152
pGATA23mScarlet	0.5	3	6	196.5
pGATA23mScarlet	0.5	3	1	231
pGATA23mScarlet	0.5	3	7	153
pGATA23mScarlet	0.5	3	2	196
pGATA23mScarlet	0.5	3	7	143.5
pGATA23mScarlet	0.5	3	3	271
pGATA23mScarlet	0.5	3	3	197
pGATA23mScarlet	0.5	3	2	223.5
pGATA23mScarlet	0.5	4	100
pGATA23mScarlet	0.5	4	100	290
pGATA23mScarlet	0.5	4	3	133
pGATA23mScarlet	0.5	4	100	213.5
pGATA23mScarlet	0.5	4	100	181
pGATA23mScarlet	0.5	4	100	234
pGATA23mScarlet	0.5	4	100	170.5
pGATA23mScarlet	0.5	4	100	160
pGATA23mScarlet	0.5	4	2	147
pGATA23mScarlet	0.5	4	7	166
pGATA23mScarlet	0.5	4	100	143
pGATA23mScarlet	0.5	4	5	217
pGATA23mScarlet	0.5	4	6	243
pGATA23mScarlet	0.5	4	7	183
pGATA23mScarlet	0.5	4	5	349
pGATA23mScarlet	0.5	4	5	387
pGATA23mScarlet	0.5	4	3	287
pGATA23mScarlet	0.5	4	4	273
pGATA23mScarlet	0.5	4	5	338
pGATA23mScarlet	0.5	4	3	617
pGATA23mScarlet	0.5	4	4	325.5
pGATA23mScarlet	0.5	5	100	202.5
pGATA23mScarlet	0.5	5	2	137.5
pGATA23mScarlet	0.5	5	100	178
pGATA23mScarlet	0.5	5	100	223
pGATA23mScarlet	0.5	5	100	211
pGATA23mScarlet	0.5	5	2	182.5
pGATA23mScarlet	0.5	5	100	207
pGATA23mScarlet	0.5	5	100	173.5
pGATA23mScarlet	0.5	5	7	205.5
pGATA23mScarlet	0.5	5	1	225.5
pGATA23mScarlet	0.5	5	6	199
pGATA23mScarlet	0.5	5	1	529.5
pGATA23mScarlet	0.5	5	4	196.5
pGATA23mScarlet	0.5	5	4	223.5
pGATA23mScarlet	0.5	5	1	268.5
pGATA23mScarlet	0.5	5	5	237.5
pGATA23mScarlet	0.5	5	4	368
pGATA23mScarlet	0.5	5	5	212.5
pGATA23mScarlet	0.5	5	1	213
pGATA23mScarlet	0.5	5	1	375
pGATA23mScarlet	0.5	6	2	122
pGATA23mScarlet	0.5	6	6	200
pGATA23mScarlet	0.5	6	4	182
pGATA23mScarlet	0.5	6	5	133
pGATA23mScarlet	0.5	6	6	157
pGATA23mScarlet	0.5	6	3	200
pGATA23mScarlet	0.5	6	7	172.5
pGATA23mScarlet	0.5	6	6	166
pGATA23mScarlet	0.5	6	6	251.5
pGATA23mScarlet	0.5	6	3	324
pGATA23mScarlet	0.5	6	4	337
pGATA23mScarlet	0.5	6	5	366
pGATA23mScarlet	0.5	6	5	288.5
pGATA23mScarlet	0.5	6	2	461
pGATA23mScarlet	0.5	6	1	332
pGATA23mScarlet	0.5	6	3	267
pGATA23mScarlet	0.5	7	1	128.5
pGATA23mScarlet	0.5	7	1	67
pGATA23mScarlet	0.5	7	1	64
pGATA23mScarlet	0.5	7	4	187
pGATA23mScarlet	0.5	7	5	161.5
pGATA23mScarlet	0.5	7	6	147.5
pGATA23mScarlet	0.5	7	5	179.5
pGATA23mScarlet	0.5	7	2	170.5
pGATA23mScarlet	0.5	7	1	178
pGATA23mScarlet	0.5	7	3	188
pGATA23mScarlet	0.5	7	2	186
pGATA23mScarlet	0.5	9	5	151.5
pGATA23mScarlet	0.5	9	4	159
pGATA23mScarlet	0.5	9	100	208
pGATA23mScarlet	0.5	9	100	190
pGATA23mScarlet	0.5	9	1	168
pGATA23mScarlet	0.5	9	1	260
pGATA23mScarlet	0.5	9	6	201.5
pGATA23mScarlet	0.5	9	2	175.5
pGATA23mScarlet	0.5	9	7	165
pGATA23mScarlet	0.5	9	5	207
pGATA23mScarlet	0.5	9	2	246
pGATA23mScarlet	0.5	9	4	183
pGATA23mScarlet	0.5	10	1	437.5
pGATA23mScarlet	0.5	10	4	263.5
pGATA23mScarlet	0.5	10	2	384.5
pGATA23mScarlet	0.5	10	5	206.5
pGATA23mScarlet	0.5	10	1	439.5
pGATA23mScarlet	0.5	10	4	267
pGATA23mScarlet	0.5	10	5	184.5
pGATA23mScarlet	0.5	10	4	177.5
pGATA23mScarlet	0.5	10	2	319.5
pGATA23mScarlet	0.5	10	100	189.5
pGATA23mScarlet	0.5	10	100	236.5
pGATA23mScarlet	0.5	10	3	150.5
pGATA23mScarlet	0.5	10	100
pGATA23mScarlet	0.5	10	3	160.5
pGATA23mScarlet	0.5	11	6	305
pGATA23mScarlet	0.5	11	5	147.5
pGATA23mScarlet	0.5	11	100	147.5
pGATA23mScarlet	0.5	11	2	234
pGATA23mScarlet	0.5	11	100	209.5
pGATA23mScarlet	0.5	11	5	169.5
pGATA23mScarlet	0.5	11	6
pGATA23mScarlet	0.5	11	2	228
pGATA23mScarlet	0.5	11	100	161
pGATA23mScarlet	0.5	11	2	293.5
pGATA23mScarlet	0.5	11	4	239.5
