# Supplementary material for: Auxin promotes robust founder cell specification during Arabidopsis lateral root initiation
Source: Genetics. 2026 May 11;233(3):iyag120. doi: 10.1093/genetics/iyag120 (PMC13334086; doi:10.1093/genetics/iyag120)
Supplement: iyag120_Supplementary_Data [file iyag120_supplementary_data.zip › File_S3_GENETICS-2026-309254.xlsx]

## Sheet: Sheet3
line	auxinole conc	explant number	day 0	day 1	day 2	day 3	day 4	day 5	day x	day 7	day 8	day 9	day 10	day 11	day 12	day 13	day 20
WT	0	1	0	0	0	0	0	0	0	0	0	0	0	x	x	x	x
WT	0	2	0	0	0	0	0	0	1	1	1	1	1	1	1	1	1
WT	0	3	0	0	0	0	0	0	0	0	0	0	x	x	x	x	x
WT	0	4	0	0	0	0	0	0	0	0	1	2	2	2	2	4	4
WT	0	5	0	0	0	0	0	0	0	0	0	0	0	0	0	0	0
WT	0	6	0	0	0	0	1	1	1	1	1	2	3	3	3	3	3
WT	0	7	0	0	0	0	0	0	0	1	1	2	2	2	2	2	3
WT	0	8	0	0	0	0	0	0	0	0	0	0	0	0	0	0	0
WT	0	9	0	0	0	0	0	0	0	1	1	1	2	2	2	2	2
WT	0	10	0	0	0	0	0	0	0	0	0	0	0	0	x	x	x
WT	1	1	0	0	0	0	0	0	0	0	0	x	x	x	x	x	x
WT	1	2	0	0	0	0	0	0	0	1	1	2	2	2	3	3	4
WT	1	3	0	0	0	0	0	0	1	1	1	1	2	2	2	2	3
WT	1	4	0	0	0	0	0	0	0	0	0	0	0	0	0	0	0
WT	1	5	0	0	0	0	0	0	0	0	0	0	0	0	0	0	x
WT	1	6	0	0	0	0	0	0	0	1	1	1	2	2	3	3	3
WT	1	7	0	0	0	0	0	0	0	0	0	0	0	0	0	0	x
WT	1	8	0	0	0	0	0	0	0	0	0	2	2	2	2	2	2
WT	1	9	0	0	0	0	0	0	0	0	0	0	0	0	0	0	x
WT	1	10	0	0	0	0	0	0	0	0	0	0	x	x	x	x	x
WT	2	1	0	0	0	0	0	0	0	0	0	x	x	x	x	x	x
WT	2	2	0	0	0	0	0	0	0	0	0	0	0	0	0	0	x
WT	2	3	0	0	0	0	0	0	0	1	1	2	2	2	2	2	2
WT	2	4	0	0	0	0	0	0	0	0	0	0	x	x	x	x	x
WT	2	5	0	0	0	0	0	0	0	1	1	2	2	3	3	3	3
WT	2	6	0	0	0	0	0	0	0	0	0	0	0	0	0	0	x
WT	2	7	0	0	0	0	0	0	0	0	1	1	1	1	2	2	2
WT	2	8	0	0	0	0	0	0	0	0	x	x	x	x	x	x	x
WT	2	9	0	0	0	0	0	0	0	0	0	0	0	0	0	0	0
WT	5	1	0	0	0	0	0	0	0	0	0	x	x	x	x	x	x
WT	5	2	0	0	0	0	0	0	0	0	0	0	0	0	0	0	0
WT	5	3	0	0	0	0	0	0	0	0	0	0	0	1	1	1	2
WT	5	4	0	0	0	0	0	0	0	0	0	0	0	x	x	x	x
WT	5	5	0	0	0	0	0	0	0	0	0	0	0	0	0	0	x
WT	5	6	0	0	0	0	0	0	0	0	0	0	0	0	0	0	x
WT	5	7	0	0	0	0	0	0	0	0	0	0	0	x	x	x	x
WT	5	8	0	0	0	0	0	0	0	0	0	x	x	x	x	x	x
WT	5	9	0	0	0	0	0	0	0	1	1	1	1	1	1	1	2
WT	5	10	0	0	0	0	0	0	0	0	0	0	0	0	x	x	x
WT	5	11	0	0	0	0	0	0	0	0	0	0	0	0	0	x	x
IAAslow	0	1	0	0	0	0	0	0	0	0	0	0	0	0	1	1	2
IAAslow	0	2	0	0	0	0	0	0	0	0	0	0	0	0	0	0	x
IAAslow	0	3	0	0	0	0	0	0	0	0	0	0	0	0	0	0	x
IAAslow	0	4	0	0	0	0	0	0	0	0	0	0	0	0	0	0	1
IAAslow	0	5	0	0	0	0	0	0	0	0	0	0	0	0	0	0	x
IAAslow	0	6	0	0	0	0	0	0	0	0	0	0	0	0	x	x	x
IAAslow	0	7	0	0	0	0	0	0	0	0	0	0	0	0	0	0	0
IAAslow	0	8	0	0	0	0	0	0	0	0	0	0	0	0	0	0	0
IAAslow	0	9	0	0	0	0	0	0	0	0	0	0	0	0	0	0	0
IAAslow	0	10	0	0	0	0	0	0	0	0	0	0	x	x	x	x	x
IAAslow	0	11	0	0	0	0	0	0	0	0	0	0	x	x	x	x	x
IAAslow	0	12	0	0	0	0	0	0	0	0	0	0	0	0	0	0	0
IAAslow	0	13	0	x	x	x	x	x	x	x	x	x	x	x	x	x	x
IAAslow	0	14	0	0	0	0	0	0	0	0	0	0	0	0	0	0	x
IAAslow	0	15	0	0	0	0	0	0	0	0	0	0	1	1	1	1	1
IAAslow	0	16	0	0	0	0	0	0	0	0	0	0	0	0	0	0	0
IAAslow	0	17	0	0	0	0	0	0	1	1	1	1	1	1	1	1	2
IAAslow	0	18	0	0	0	0	0	0	0	0	0	0	x	x	x	x	x
IAAslow	0	19	0	0	0	0	0	0	0	0	0	1	1	1	1	1	2
IAAslow	0	20	0	0	0	0	0	0	0	0	0	0	x	x	x	x	x
IAAslow	0	21	0	0	0	0	0	0	0	0	0	0	0	0	x	x	x
IAAslow	0	22	0	0	0	0	0	0	0	0	1	1	1	1	1	1	1
IAAslow	0	23	0	0	0	0	0	0	0	0	0	0	0	x	x	x	x
IAAslow	0	24	0	0	0	0	0	0	0	0	0	0	0	0	0	0	0
IAAslow	0	25	0	0	0	x	x	x	x	x	x	x	x	x	x	x	x
IAAslow	0	26	0	0	0	0	0	0	0	0	0	0	0	0	0	0	x
IAAslow	0	27	0	0	0	0	0	0	0	0	0	0	x	x	x	x	x
IAAslow	0	28	0	0	0	0	0	0	0	0	0	0	x	x	x	x	x
TIR1 2113	0	1	0	0	0	0	0	0	1	2	2	2	2	2	2	2	2
TIR1 2113	0	2	0	0	0	0	0	0	0	0	0	0	0	x	x	x	x
TIR1 2113	0	3	0	0	0	0	0	0	0	0	0	0	0	0	0	0	0
TIR1 2113	0	4	0	0	0	0	0	0	2	2	2	2	2	2	2	2	2
TIR1 2113	0	5	0	0	0	0	0	0	0	0	0	0	0	0	0	0	0
TIR1 2113	0	6	0	0	0	0	0	0	0	0	0	0	0	0	0	0	0
TIR1 2113	0	7	0	0	0	0	0	0	1	2	2	3	3	3	4	4	4
TIR1 2113	0	8	0	0	0	0	1	1	2	3	3	3	3	3	3	4	4
TIR1 2113	0	9	0	0	0	0	0	0	0	0	0	x	x	x	x	x	x
TIR1 2113	0	10	0	0	0	0	0	0	0	0	0	0	0	0	0	0	0
